# Supplementary material for: Rapid generation of a transgene-free powdery mildew resistant tomato by genome deletion
Source: Sci Rep. 2017 Mar 28;7:482. doi: 10.1038/s41598-017-00578-x (PMC5428673; doi:10.1038/s41598-017-00578-x)
Supplement: Supplementary file 2 — Supplementary Information [file 41598_2017_578_MOESM2_ESM.xls]

## Sheet: Sheet1
Supplementary Table 2.
Off-targets covered by Illumina reads.
					Covered by Illumina reads
	Targeted sequence (PAM motif is shown in GREEN)	off-target/on-target	Chromosome	Position	wild type	slmlo1 8-2
1	GGTGTACCTGTGGTGGAGACTGG	GGTGgACCaGTGGaGGAGACAGG	SL2.40ch01	64672547	Yes	Yes
2	GGTGTACCTGTGGTGGAGACTGG	GGTGTACCTGTGGTGGAGACTGG	SL2.40ch04	38701745	Yes	Yes	On-Target 1
3	GGTGTACCTGTGGTGGAGACTGG	GGTGaACCTaTGGTGGAGcgAGG	SL2.40ch04	45593949	Yes	Yes
4	GGTGTACCTGTGGTGGAGACTGG	GGTGTACtTGTtGTtGAtACTGG	SL2.40ch04	50256701	Yes	Yes
5	GGTGTACCTGTGGTGGAGACTGG	GGgGTACCTGTGGTtcAGcCAGG	SL2.40ch06	4791128	Yes	Yes
6	GGTGTACCTGTGGTGGAGACTGG	GGTGTACCTGTGtTaGgGgCAGG	SL2.40ch07	9426627	Yes	Yes
7	GGTGTACCTGTGGTGGAGACTGG	GGTGaACCTtTGGTGGgaACTGG	SL2.40ch07	30645422	Yes	Yes
8	GGTGTACCTGTGGTGGAGACTGG	tGTGTAgCTGTGGTGGAtgCAGG	SL2.40ch08	29319874	Yes	Yes
9	GGTGTACCTGTGGTGGAGACTGG	GGTGaACCTGTaGTtGAGAtAGG	SL2.40ch10	48873298	Yes	Yes
10	GTACAAAGTTAATCAAGAATAGG	GTACAAAaaTAATaAAGgATTGG	SL2.40ch00	15083210	Yes	Yes
11	GTACAAAGTTAATCAAGAATAGG	GTACAAAaaTAATaAAGgATTGG	SL2.40ch00	15024828	Yes	Yes
12	GTACAAAGTTAATCAAGAATAGG	GTACAAAaaTAATaAAGAATTGG	SL2.40ch00	15022112	Yes	Yes
13	GTACAAAGTTAATCAAGAATAGG	GTACAAAaaTAATaAAGgATTGG	SL2.40ch00	19145118	Yes	Yes
14	GTACAAAGTTAATCAAGAATAGG	tTAaAAAGTTAtTCAAaAATGGG	SL2.40ch01	7406899	Yes	Yes
15	GTACAAAGTTAATCAAGAATAGG	tTAaAAAaTTAATCAAGAAaGGG	SL2.40ch01	13289019	Yes	Yes
16	GTACAAAGTTAATCAAGAATAGG	cTAaAAAGTTAATaAAGAAaTGG	SL2.40ch01	15906518	Yes	Yes
17	GTACAAAGTTAATCAAGAATAGG	GTACccAaTTAATCtAGAATAGG	SL2.40ch01	20232744	Yes	Yes
18	GTACAAAGTTAATCAAGAATAGG	GcACAAAGTTAtTCAAaAtTTGG	SL2.40ch01	25383695	Yes	Yes
19	GTACAAAGTTAATCAAGAATAGG	GTACAAAaaTAATaAAGgATTGG	SL2.40ch01	26475607	Yes	Yes
20	GTACAAAGTTAATCAAGAATAGG	GTACAAAaaTAATaAAGgATTGG	SL2.40ch01	30189916	Yes	Yes
21	GTACAAAGTTAATCAAGAATAGG	GTACAAAaaTAATaAAGgATTGG	SL2.40ch01	44076296	Yes	Yes
22	GTACAAAGTTAATCAAGAATAGG	GTACAAAaaTAATaAAGtATTGG	SL2.40ch01	43905581	Yes	Yes
23	GTACAAAGTTAATCAAGAATAGG	GTACAAAaaTAATaAAGgATTGG	SL2.40ch01	43886735	Yes	Yes
24	GTACAAAGTTAATCAAGAATAGG	GTACAAAaaTAATaAAGgATTGG	SL2.40ch01	47885719	Yes	Yes
25	GTACAAAGTTAATCAAGAATAGG	aTACAAAGTTtATCAAGAccGGG	SL2.40ch01	59463523	Yes	Yes
26	GTACAAAGTTAATCAAGAATAGG	aTACtAAtTTAATCAAGAcTTGG	SL2.40ch01	59613445	Yes	Yes
27	GTACAAAGTTAATCAAGAATAGG	GTACAAAtTcAATCAtGAAaGGG	SL2.40ch01	65624154	Yes	Yes
28	GTACAAAGTTAATCAAGAATAGG	aTACAAAGTTAAaaAAGAAaAGG	SL2.40ch01	67562594	Yes	Yes
29	GTACAAAGTTAATCAAGAATAGG	GTtCAAAGTgtATCAAcAATTGG	SL2.40ch01	83650453	Yes	Yes
30	GTACAAAGTTAATCAAGAATAGG	GTACAAAcgTAATaAAGgATTGG	SL2.40ch02	593472	Yes	Yes
31	GTACAAAGTTAATCAAGAATAGG	GTACAAAaaTAATaAAGgATTGG	SL2.40ch02	2894656	Yes	Yes
32	GTACAAAGTTAATCAAGAATAGG	GTACAAAaaTAATaAAGgATCGG	SL2.40ch02	4911392	Yes	Yes
33	GTACAAAGTTAATCAAGAATAGG	GaAgAAAtTTAATCAAGtATGGG	SL2.40ch02	9509668	Yes	Yes
34	GTACAAAGTTAATCAAGAATAGG	GTAaAAAGTTAAaaAAaAATTGG	SL2.40ch02	13197728	Yes	Yes
35	GTACAAAGTTAATCAAGAATAGG	GTACcAAGTcAATCtAcAATGGG	SL2.40ch02	16075546	Yes	Yes
36	GTACAAAGTTAATCAAGAATAGG	GTAtAAAtTTAATCAAaAtTCGG	SL2.40ch02	41670558	Yes	Yes
37	GTACAAAGTTAATCAAGAATAGG	GTACAgAGTTAATgAAtAATAGG	SL2.40ch02	42572235	Yes	Yes
38	GTACAAAGTTAATCAAGAATAGG	GTACAAAcTTtATaAAGAAaTGG	SL2.40ch02	46313835	Yes	Yes
39	GTACAAAGTTAATCAAGAATAGG	aTAaAAAGTTAATCcAGAAaAGG	SL2.40ch03	8818488	Yes	Yes
40	GTACAAAGTTAATCAAGAATAGG	GTAaAAAGTTAAagAAGtATCGG	SL2.40ch03	11320437	Yes	Yes
41	GTACAAAGTTAATCAAGAATAGG	GTACAAAGTTgAcaAAGAATGGG	SL2.40ch03	19272712	Yes	Yes
42	GTACAAAGTTAATCAAGAATAGG	GTcCAAtGTTAATCAAtAtTGGG	SL2.40ch03	22451895	Yes	Yes
43	GTACAAAGTTAATCAAGAATAGG	GTACAAAaaTAATaAAGgATTGG	SL2.40ch03	26827684	Yes	Yes
44	GTACAAAGTTAATCAAGAATAGG	GTACAAAaaTAATaAAGgATTGG	SL2.40ch03	36863541	Yes	Yes
45	GTACAAAGTTAATCAAGAATAGG	GTACAAAaaTAATaAAGgATTGG	SL2.40ch03	40177214	Yes	Yes
46	GTACAAAGTTAATCAAGAATAGG	GaACAAAcTTAATtAAGAAgTGG	SL2.40ch03	49879015	Yes	Yes
47	GTACAAAGTTAATCAAGAATAGG	aTACAAAGcTAATCAAttATTGG	SL2.40ch03	63464362	Yes	Yes
48	GTACAAAGTTAATCAAGAATAGG	GTACAAAaaTAATaAAGgATTGG	SL2.40ch04	8878508	Yes	Yes
49	GTACAAAGTTAATCAAGAATAGG	aaACtAAGTTtATCAAGAATTGG	SL2.40ch04	15103187	Yes	Yes
50	GTACAAAGTTAATCAAGAATAGG	tTACAAAGaTcAaCAAGAATAGG	SL2.40ch04	20371770	Yes	Yes
51	GTACAAAGTTAATCAAGAATAGG	tTcCAAAcTTAATCAAGAtTTGG	SL2.40ch04	24256766	Yes	Yes
52	GTACAAAGTTAATCAAGAATAGG	GTACAAAaaTAATaAAGgATTGG	SL2.40ch04	26880953	Yes	Yes
53	GTACAAAGTTAATCAAGAATAGG	GTACAAAaaTAATaAAGgATTGG	SL2.40ch04	26854730	Yes	Yes
54	GTACAAAGTTAATCAAGAATAGG	GTACgAAtTTgATgAAGAATTGG	SL2.40ch04	29640955	Yes	Yes
55	GTACAAAGTTAATCAAGAATAGG	aTACAAAGTTAgTCAcGAcTCGG	SL2.40ch04	32602688	Yes	Yes
56	GTACAAAGTTAATCAAGAATAGG	GTACAAAaaTAATaAAGgATTGG	SL2.40ch04	37883331	Yes	Yes
57	GTACAAAGTTAATCAAGAATAGG	GTACAAAGTTAATCAAGAATAGG	SL2.40ch04	38701686	Yes	Yes	On-Target 2
58	GTACAAAGTTAATCAAGAATAGG	GaAgAAAGTTAAaCAAaAATAGG	SL2.40ch04	44455156	Yes	Yes
59	GTACAAAGTTAATCAAGAATAGG	aTACAAAtTTAATCAAGgcTTGG	SL2.40ch04	53251136	Yes	Yes
60	GTACAAAGTTAATCAAGAATAGG	GTtCtAAGTTAATgcAGAATGGG	SL2.40ch04	56782961	Yes	Yes
61	GTACAAAGTTAATCAAGAATAGG	cTACAAAGgTAATaAAGAAcAGG	SL2.40ch04	60579501	Yes	Yes
62	GTACAAAGTTAATCAAGAATAGG	GTACAAAcgTAATaAAGgATTGG	SL2.40ch05	25708727	Yes	Yes
63	GTACAAAGTTAATCAAGAATAGG	GTACAAAGTagATCAAGgAaAGG	SL2.40ch05	32642236	Yes	Yes
64	GTACAAAGTTAATCAAGAATAGG	GTACAAAaaTAATaAAGgATTGG	SL2.40ch05	37923694	Yes	Yes
65	GTACAAAGTTAATCAAGAATAGG	GTACAAAaaTAATaAAGgATTGG	SL2.40ch05	47715112	Yes	Yes
66	GTACAAAGTTAATCAAGAATAGG	GTACcAAGTTAgTgAAGAATTGG	SL2.40ch05	54920596	Yes	Yes
67	GTACAAAGTTAATCAAGAATAGG	cTACAAAaTTAATaAAGtATGGG	SL2.40ch05	56661186	Yes	Yes
68	GTACAAAGTTAATCAAGAATAGG	GgACAAAtTgAAaCAAGAATTGG	SL2.40ch05	60558403	Yes	Yes
69	GTACAAAGTTAATCAAGAATAGG	GTAtgAAaTTAATCtAGAATGGG	SL2.40ch06	10002900	Yes	Yes
70	GTACAAAGTTAATCAAGAATAGG	GTACAAttTTAATgtAGAATAGG	SL2.40ch06	11503353	Yes	Yes
71	GTACAAAGTTAATCAAGAATAGG	GTACAAAaaTAATaAAGgATTGG	SL2.40ch06	17642812	Yes	Yes
72	GTACAAAGTTAATCAAGAATAGG	GTACAAAaaTAATaAAGgATTGG	SL2.40ch06	18561908	Yes	Yes
73	GTACAAAGTTAATCAAGAATAGG	aTACAAAGaaAATCAAGtATGGG	SL2.40ch06	23537287	Yes	Yes
74	GTACAAAGTTAATCAAGAATAGG	GaAgAAAtTTAATCAAGtATGGG	SL2.40ch06	24425175	Yes	Yes
75	GTACAAAGTTAATCAAGAATAGG	GaACAAAtTTcATCAAGtATGGG	SL2.40ch06	26195313	Yes	Yes
76	GTACAAAGTTAATCAAGAATAGG	GTACAcAGaTAATaAAcAATTGG	SL2.40ch06	45252070	Yes	Yes
77	GTACAAAGTTAATCAAGAATAGG	GaAaAAgGTTAATCAAGAAaAGG	SL2.40ch07	1824502	Yes	Yes
78	GTACAAAGTTAATCAAGAATAGG	GTACAAAaaTAATaAAGgATTGG	SL2.40ch07	8803288	Yes	Yes
79	GTACAAAGTTAATCAAGAATAGG	GaAgAAAtTTcATCAAGAATGGG	SL2.40ch07	9559548	Yes	Yes
80	GTACAAAGTTAATCAAGAATAGG	cTtaAAAGTTAtTCAAGAATGGG	SL2.40ch07	20009780	Yes	Yes
81	GTACAAAGTTAATCAAGAATAGG	tTACcAAGaTAAaCAAGAATGGG	SL2.40ch07	30193820	Yes	Yes
82	GTACAAAGTTAATCAAGAATAGG	GTACAAAGTTAcTCAAatgTTGG	SL2.40ch07	31702474	Yes	Yes
83	GTACAAAGTTAATCAAGAATAGG	GTACAAAacTAATaAAGgATTGG	SL2.40ch07	35936654	Yes	Yes
84	GTACAAAGTTAATCAAGAATAGG	aTACAAAtTatATCAAGAATTGG	SL2.40ch07	40148613	Yes	Yes
85	GTACAAAGTTAATCAAGAATAGG	GTtCAAAGTgAATCAAcAAaAGG	SL2.40ch07	43946521	Yes	Yes
86	GTACAAAGTTAATCAAGAATAGG	GTACAAAtTTtATCAAGgcTTGG	SL2.40ch07	45894038	Yes	Yes
87	GTACAAAGTTAATCAAGAATAGG	tTcCAAAGcTAATCcAGAATAGG	SL2.40ch07	53674884	Yes	Yes
88	GTACAAAGTTAATCAAGAATAGG	cTACAAAaTTAATCggGAATCGG	SL2.40ch07	57197737	Yes	Yes
89	GTACAAAGTTAATCAAGAATAGG	GTACAAAcgTAATaAAGgATTGG	SL2.40ch08	6474915	Yes	Yes
90	GTACAAAGTTAATCAAGAATAGG	GTACAAAaaTAATaAAGgATTGG	SL2.40ch08	11119897	Yes	Yes
91	GTACAAAGTTAATCAAGAATAGG	GTACAAAaaTAATaAAGgATTGG	SL2.40ch08	11147927	Yes	Yes
92	GTACAAAGTTAATCAAGAATAGG	GccCAAAaTTAATCAAtAATGGG	SL2.40ch08	13429428	Yes	Yes
93	GTACAAAGTTAATCAAGAATAGG	GTAaAAAGTaAAaaAAGAATGGG	SL2.40ch08	19886315	Yes	Yes
94	GTACAAAGTTAATCAAGAATAGG	GTACAAAaaTAATaAAGgATTGG	SL2.40ch08	21452900	Yes	Yes
95	GTACAAAGTTAATCAAGAATAGG	GTACAAAcgTAATaAAGgATTGG	SL2.40ch08	24852433	Yes	Yes
96	GTACAAAGTTAATCAAGAATAGG	tTACAAAGaTtATCAAGAtTAGG	SL2.40ch08	28103800	Yes	Yes
97	GTACAAAGTTAATCAAGAATAGG	GTACAAAGTTtgTCAtGAAcGGG	SL2.40ch08	28897392	Yes	Yes
98	GTACAAAGTTAATCAAGAATAGG	GaACAAAaTTAATCAAatATGGG	SL2.40ch08	29700405	Yes	Yes
99	GTACAAAGTTAATCAAGAATAGG	tTACAAcGTgAATtAAGAATCGG	SL2.40ch08	34181142	Yes	Yes
100	GTACAAAGTTAATCAAGAATAGG	GaAgAAAtTTAATCAAGtATGGG	SL2.40ch08	48446287	Yes	Yes
101	GTACAAAGTTAATCAAGAATAGG	GTAtAAAGTcAATaAtGAATAGG	SL2.40ch08	52283798	Yes	Yes
102	GTACAAAGTTAATCAAGAATAGG	GTACtAAGagAATCAAGcATGGG	SL2.40ch09	13529331	Yes	Yes
103	GTACAAAGTTAATCAAGAATAGG	GTACAAAaTTAATtAAagATTGG	SL2.40ch09	21861203	No	No
104	GTACAAAGTTAATCAAGAATAGG	GTACAAAaaTAATaAAGgATTGG	SL2.40ch09	22277439	Yes	Yes
105	GTACAAAGTTAATCAAGAATAGG	GTAgAAAGTTcATCAAGtATGGG	SL2.40ch09	24687405	No	No
106	GTACAAAGTTAATCAAGAATAGG	GcACAAAGcaAATCAAaAATGGG	SL2.40ch09	27017504	No	No
107	GTACAAAGTTAATCAAGAATAGG	GTACAAAtaTAATaAAGgATTGG	SL2.40ch09	38542554	Yes	No
108	GTACAAAGTTAATCAAGAATAGG	tgACAAAGaTAATCAAGAgTAGG	SL2.40ch09	43970417	No	No
109	GTACAAAGTTAATCAAGAATAGG	GTAaAAAGTTAgTtAAGAAgTGG	SL2.40ch09	54097395	Yes	Yes
110	GTACAAAGTTAATCAAGAATAGG	GTACAAtGTTAATgAAGtAgAGG	SL2.40ch09	64360507	Yes	Yes
111	GTACAAAGTTAATCAAGAATAGG	GTACAAAaTTAcaaAAGAATAGG	SL2.40ch09	65044552	Yes	Yes
112	GTACAAAGTTAATCAAGAATAGG	aTACAAAGaaAATCAAGtATGGG	SL2.40ch10	10360198	Yes	Yes
113	GTACAAAGTTAATCAAGAATAGG	GTACAAAcgTAATaAAGgATTGG	SL2.40ch10	15674168	Yes	Yes
114	GTACAAAGTTAATCAAGAATAGG	GTACAAAcgTAATaAAGgATTGG	SL2.40ch10	18322755	Yes	Yes
115	GTACAAAGTTAATCAAGAATAGG	GaACAAAGTTAtaCgAGAATAGG	SL2.40ch10	20780469	Yes	Yes
116	GTACAAAGTTAATCAAGAATAGG	GTACgAAGTaAtTCAAGAgTTGG	SL2.40ch10	27093282	Yes	Yes
117	GTACAAAGTTAATCAAGAATAGG	aTACAAAtTTtATCAAGAtTCGG	SL2.40ch10	29367991	Yes	Yes
118	GTACAAAGTTAATCAAGAATAGG	GTACAAAaaTAATaAAGgATTGG	SL2.40ch10	30767885	Yes	Yes
119	GTACAAAGTTAATCAAGAATAGG	GTACAAAaaTAATaAAGgATTGG	SL2.40ch10	30760574	Yes	Yes
120	GTACAAAGTTAATCAAGAATAGG	GTACAAAaaTAATaAAGgATTGG	SL2.40ch10	30761606	Yes	Yes
121	GTACAAAGTTAATCAAGAATAGG	GTACAAAaaTAATaAAGgATTGG	SL2.40ch10	30920779	Yes	Yes
122	GTACAAAGTTAATCAAGAATAGG	GTACAAAGgTAgTCAAGtAgTGG	SL2.40ch10	50593433	Yes	Yes
123	GTACAAAGTTAATCAAGAATAGG	GTACAAAcgTAATaAAGgATTGG	SL2.40ch10	54769769	Yes	Yes
124	GTACAAAGTTAATCAAGAATAGG	GTACAAAcgTAATaAAGgATTGG	SL2.40ch10	54774733	Yes	Yes
125	GTACAAAGTTAATCAAGAATAGG	GTACAAAcgTAATaAAGgATTGG	SL2.40ch10	56351679	Yes	Yes
126	GTACAAAGTTAATCAAGAATAGG	GgACAAAaaTAATCAAtAATAGG	SL2.40ch11	20882382	Yes	Yes
127	GTACAAAGTTAATCAAGAATAGG	GTACAAAaaTAATaAAGgATTGG	SL2.40ch11	24172211	Yes	Yes
128	GTACAAAGTTAATCAAGAATAGG	tTACAAAGTcAATCAAcAAaTGG	SL2.40ch11	31872694	Yes	Yes
129	GTACAAAGTTAATCAAGAATAGG	GTACAAAGTTtcTCcAGAAgGGG	SL2.40ch11	36859540	Yes	Yes
130	GTACAAAGTTAATCAAGAATAGG	GaACAAAaTTAATCAAatATCGG	SL2.40ch11	41319740	Yes	Yes
131	GTACAAAGTTAATCAAGAATAGG	aTACAAAGTTAtTCAAatATAGG	SL2.40ch11	44314160	Yes	Yes
132	GTACAAAGTTAATCAAGAATAGG	GTACttAGgTAATCAAGAAgTGG	SL2.40ch12	5644221	Yes	Yes
133	GTACAAAGTTAATCAAGAATAGG	GTAaAAAGTTgATtAAaAATTGG	SL2.40ch12	15907149	Yes	Yes
134	GTACAAAGTTAATCAAGAATAGG	aTAtAcAGTTAtTCAAGAATGGG	SL2.40ch12	18008940	Yes	Yes
135	GTACAAAGTTAATCAAGAATAGG	GTACAAAaaTAATCAAttATTGG	SL2.40ch12	23367109	Yes	Yes
136	GTACAAAGTTAATCAAGAATAGG	tTtCAgAtTTAATCAAGAATCGG	SL2.40ch12	30999383	Yes	Yes
137	GTACAAAGTTAATCAAGAATAGG	GTAtAAAaTTtATCAAGAgTAGG	SL2.40ch12	37080152	Yes	Yes
138	GTACAAAGTTAATCAAGAATAGG	GTACAAAaaTAATaAAGgATTGG	SL2.40ch12	38316955	Yes	Yes
139	GTACAAAGTTAATCAAGAATAGG	GTACAAAaaTAATaAAGgATTGG	SL2.40ch12	38325215	Yes	Yes
140	GTACAAAGTTAATCAAGAATAGG	GTACAAAaaTAATaAAGgATTGG	SL2.40ch12	38248812	Yes	Yes
141	GTACAAAGTTAATCAAGAATAGG	GTACAAAaaTAATaAAGgATTGG	SL2.40ch12	38313671	Yes	Yes
142	GTACAAAGTTAATCAAGAATAGG	GTACAAAaaTAATaAAGgATTGG	SL2.40ch12	38274324	Yes	Yes
143	GTACAAAGTTAATCAAGAATAGG	GTACAAAaaTAATaAAGcATTGG	SL2.40ch12	38348786	Yes	Yes
144	GTACAAAGTTAATCAAGAATAGG	GTACAcAtTTAAaCAAGgATCGG	SL2.40ch12	39309654	Yes	Yes
145	GTACAAAGTTAATCAAGAATAGG	tTACAAcGTTtATCAgGAATTGG	SL2.40ch12	46495804	Yes	Yes
146	GTACAAAGTTAATCAAGAATAGG	GTAgAAAtTTcATCAAGtATGGG	SL2.40ch12	50958456	Yes	Yes
147	GTACAAAGTTAATCAAGAATAGG	GTACAAAaaTAATaAAGgATTGG	SL2.40ch12	55707833	Yes	Yes
