# Supplementary material for: Rapid generation of a transgene-free powdery mildew resistant tomato by genome deletion
Source: Sci Rep. 2017 Mar 28;7:482. doi: 10.1038/s41598-017-00578-x (PMC5428673; doi:10.1038/s41598-017-00578-x)
Supplement: Supplementary file 4 — Supplementary Information [file 41598_2017_578_MOESM4_ESM.xls]

## Sheet: Sheet1
Supplementary Table 4
DNA base calling in off-target loci (slmlo1 8-2).
N.D. - 'not detected'; base rate=number of reads with the called base/total number of reads covering a specified position					Reads coverage					Base rate
Targeted sequence (PAM motif is shown in GREEN)	Sites	chromosome	position	off-target/on-target	A	C	G	T	N	A	C	G	T	N	Reference base	Called base	Rate of the called base
CCAATTCTTGATTAACTTTGTAC	1	chr0	15022112	CCAATTCTTtATTAttTTTGTAC	0	188	1	0	0	0	0.995	0.005	0	0	C	C	0.995
	2	chr0	15022113	CCAATTCTTtATTAttTTTGTAC	0	187	0	2	0	0	0.989	0	0.011	0	C	C	0.989
	3	chr0	15022114	CCAATTCTTtATTAttTTTGTAC	190	0	0	0	0	1	0	0	0	0	A	A	1
	4	chr0	15022115	CCAATTCTTtATTAttTTTGTAC	187	0	0	1	0	0.995	0	0	0.005	0	A	A	0.995
	5	chr0	15022116	CCAATTCTTtATTAttTTTGTAC	0	0	0	187	0	0	0	0	1	0	T	T	1
	6	chr0	15022117	CCAATTCTTtATTAttTTTGTAC	0	14	0	172	0	0	0.075	0	0.925	0	T	T	0.925
	7	chr0	15022118	CCAATTCTTtATTAttTTTGTAC	0	190	0	0	0	0	1	0	0	0	C	C	1
	8	chr0	15022119	CCAATTCTTtATTAttTTTGTAC	0	0	1	189	0	0	0	0.005	0.995	0	T	T	0.995
	9	chr0	15022120	CCAATTCTTtATTAttTTTGTAC	0	0	0	192	0	0	0	0	1	0	T	T	1
	10	chr0	15022121	CCAATTCTTtATTAttTTTGTAC	0	0	0	193	0	0	0	0	1	0	t	T	1
	11	chr0	15022122	CCAATTCTTtATTAttTTTGTAC	194	0	1	0	0	0.995	0	0.005	0	0	A	A	0.995
	12	chr0	15022123	CCAATTCTTtATTAttTTTGTAC	0	0	0	191	0	0	0	0	1	0	T	T	1
	13	chr0	15022124	CCAATTCTTtATTAttTTTGTAC	0	1	0	190	0	0	0.005	0	0.995	0	T	T	0.995
	14	chr0	15022125	CCAATTCTTtATTAttTTTGTAC	191	0	0	1	0	0.995	0	0	0.005	0	A	A	0.995
	15	chr0	15022126	CCAATTCTTtATTAttTTTGTAC	1	0	0	199	0	0.005	0	0	0.995	0	t	T	0.995
	16	chr0	15022127	CCAATTCTTtATTAttTTTGTAC	0	0	0	202	0	0	0	0	1	0	t	T	1
	17	chr0	15022128	CCAATTCTTtATTAttTTTGTAC	0	0	0	199	0	0	0	0	1	0	T	T	1
	18	chr0	15022129	CCAATTCTTtATTAttTTTGTAC	0	0	0	201	0	0	0	0	1	0	T	T	1
	19	chr0	15022130	CCAATTCTTtATTAttTTTGTAC	0	1	0	201	0	0	0.005	0	0.995	0	T	T	0.995
	20	chr0	15022131	CCAATTCTTtATTAttTTTGTAC	0	0	201	1	0	0	0	0.995	0.005	0	G	G	0.995
	21	chr0	15022132	CCAATTCTTtATTAttTTTGTAC	0	0	0	206	0	0	0	0	1	0	T	T	1
	22	chr0	15022133	CCAATTCTTtATTAttTTTGTAC	206	0	1	1	0	0.99	0	0.005	0.005	0	A	A	0.99
	23	chr0	15022134	CCAATTCTTtATTAttTTTGTAC	0	215	0	0	0	0	1	0	0	0	C	C	1
CCAATTCTTGATTAACTTTGTAC	24	chr0	15024828	CCAATcCTTtATTAttTTTGTAC	0	39	0	0	0	0	1	0	0	0	C	C	1
	25	chr0	15024829	CCAATcCTTtATTAttTTTGTAC	0	41	0	0	0	0	1	0	0	0	C	C	1
	26	chr0	15024830	CCAATcCTTtATTAttTTTGTAC	40	0	0	0	0	1	0	0	0	0	A	A	1
	27	chr0	15024831	CCAATcCTTtATTAttTTTGTAC	41	0	0	0	0	1	0	0	0	0	A	A	1
	28	chr0	15024832	CCAATcCTTtATTAttTTTGTAC	0	0	0	41	0	0	0	0	1	0	T	T	1
	29	chr0	15024833	CCAATcCTTtATTAttTTTGTAC	0	41	0	0	0	0	1	0	0	0	c	C	1
	30	chr0	15024834	CCAATcCTTtATTAttTTTGTAC	0	42	0	0	0	0	1	0	0	0	C	C	1
	31	chr0	15024835	CCAATcCTTtATTAttTTTGTAC	0	1	0	42	0	0	0.023	0	0.977	0	T	T	0.977
	32	chr0	15024836	CCAATcCTTtATTAttTTTGTAC	0	0	0	43	0	0	0	0	1	0	T	T	1
	33	chr0	15024837	CCAATcCTTtATTAttTTTGTAC	0	0	0	45	0	0	0	0	1	0	t	T	1
	34	chr0	15024838	CCAATcCTTtATTAttTTTGTAC	45	0	0	0	0	1	0	0	0	0	A	A	1
	35	chr0	15024839	CCAATcCTTtATTAttTTTGTAC	0	0	0	45	0	0	0	0	1	0	T	T	1
	36	chr0	15024840	CCAATcCTTtATTAttTTTGTAC	0	0	0	47	0	0	0	0	1	0	T	T	1
	37	chr0	15024841	CCAATcCTTtATTAttTTTGTAC	51	0	0	0	0	1	0	0	0	0	A	A	1
	38	chr0	15024842	CCAATcCTTtATTAttTTTGTAC	0	0	0	52	0	0	0	0	1	0	t	T	1
	39	chr0	15024843	CCAATcCTTtATTAttTTTGTAC	0	0	0	52	0	0	0	0	1	0	t	T	1
	40	chr0	15024844	CCAATcCTTtATTAttTTTGTAC	0	0	0	52	0	0	0	0	1	0	T	T	1
	41	chr0	15024845	CCAATcCTTtATTAttTTTGTAC	0	0	0	54	0	0	0	0	1	0	T	T	1
	42	chr0	15024846	CCAATcCTTtATTAttTTTGTAC	0	0	0	55	0	0	0	0	1	0	T	T	1
	43	chr0	15024847	CCAATcCTTtATTAttTTTGTAC	0	0	55	1	0	0	0	0.982	0.018	0	G	G	0.982
	44	chr0	15024848	CCAATcCTTtATTAttTTTGTAC	0	0	0	57	0	0	0	0	1	0	T	T	1
	45	chr0	15024849	CCAATcCTTtATTAttTTTGTAC	55	0	1	1	0	0.965	0	0.018	0.018	0	A	A	0.965
	46	chr0	15024850	CCAATcCTTtATTAttTTTGTAC	0	60	0	0	0	0	1	0	0	0	C	C	1
GTACAAAGTTAATCAAGAATTGG	47	chr0	15083210	GTACAAAaaTAATaAAGgATTGG	1	0	142	0	0	0.007	0	0.993	0	0	G	G	0.993
	48	chr0	15083211	GTACAAAaaTAATaAAGgATTGG	1	1	0	138	0	0.007	0.007	0	0.986	0	T	T	0.986
	49	chr0	15083212	GTACAAAaaTAATaAAGgATTGG	140	0	0	0	0	1	0	0	0	0	A	A	1
	50	chr0	15083213	GTACAAAaaTAATaAAGgATTGG	0	138	0	0	0	0	1	0	0	0	C	C	1
	51	chr0	15083214	GTACAAAaaTAATaAAGgATTGG	138	0	0	0	0	1	0	0	0	0	A	A	1
	52	chr0	15083215	GTACAAAaaTAATaAAGgATTGG	139	0	0	0	0	1	0	0	0	0	A	A	1
	53	chr0	15083216	GTACAAAaaTAATaAAGgATTGG	140	0	0	0	0	1	0	0	0	0	A	A	1
	54	chr0	15083217	GTACAAAaaTAATaAAGgATTGG	141	0	0	0	0	1	0	0	0	0	a	A	1
	55	chr0	15083218	GTACAAAaaTAATaAAGgATTGG	141	0	0	0	0	1	0	0	0	0	a	A	1
	56	chr0	15083219	GTACAAAaaTAATaAAGgATTGG	0	0	0	142	0	0	0	0	1	0	T	T	1
	57	chr0	15083220	GTACAAAaaTAATaAAGgATTGG	139	0	0	1	1	0.986	0	0	0.007	0.007	A	A	0.986
	58	chr0	15083221	GTACAAAaaTAATaAAGgATTGG	140	0	0	0	0	1	0	0	0	0	A	A	1
	59	chr0	15083222	GTACAAAaaTAATaAAGgATTGG	0	0	0	140	0	0	0	0	1	0	T	T	1
	60	chr0	15083223	GTACAAAaaTAATaAAGgATTGG	140	0	0	0	0	1	0	0	0	0	a	A	1
	61	chr0	15083224	GTACAAAaaTAATaAAGgATTGG	141	0	0	0	0	1	0	0	0	0	A	A	1
	62	chr0	15083225	GTACAAAaaTAATaAAGgATTGG	138	0	1	0	0	0.993	0	0.007	0	0	A	A	0.993
	63	chr0	15083226	GTACAAAaaTAATaAAGgATTGG	0	0	139	0	0	0	0	1	0	0	G	G	1
	64	chr0	15083227	GTACAAAaaTAATaAAGgATTGG	3	0	133	1	0	0.022	0	0.971	0.007	0	g	G	0.971
	65	chr0	15083228	GTACAAAaaTAATaAAGgATTGG	136	0	0	0	0	1	0	0	0	0	A	A	1
	66	chr0	15083229	GTACAAAaaTAATaAAGgATTGG	0	0	0	137	0	0	0	0	1	0	T	T	1
	67	chr0	15083230	GTACAAAaaTAATaAAGgATTGG	1	1	0	135	0	0.007	0.007	0	0.985	0	T	T	0.985
	68	chr0	15083231	GTACAAAaaTAATaAAGgATTGG	0	0	137	0	0	0	0	1	0	0	G	G	1
	69	chr0	15083232	GTACAAAaaTAATaAAGgATTGG	0	0	137	0	0	0	0	1	0	0	G	G	1
GTACAAAGTTAATCAAGAATTGG	70	chr0	19145118	GTACAAAaaTAATaAAGgATTGG	0	0	154	2	0	0	0	0.987	0.013	0	G	G	0.987
	71	chr0	19145119	GTACAAAaaTAATaAAGgATTGG	0	12	0	145	0	0	0.076	0	0.924	0	T	T	0.924
	72	chr0	19145120	GTACAAAaaTAATaAAGgATTGG	159	0	0	0	0	1	0	0	0	0	A	A	1
	73	chr0	19145121	GTACAAAaaTAATaAAGgATTGG	0	155	0	0	0	0	1	0	0	0	C	C	1
	74	chr0	19145122	GTACAAAaaTAATaAAGgATTGG	158	0	0	1	0	0.994	0	0	0.006	0	A	A	0.994
	75	chr0	19145123	GTACAAAaaTAATaAAGgATTGG	160	0	0	0	0	1	0	0	0	0	A	A	1
	76	chr0	19145124	GTACAAAaaTAATaAAGgATTGG	161	0	0	0	0	1	0	0	0	0	A	A	1
	77	chr0	19145125	GTACAAAaaTAATaAAGgATTGG	162	0	0	0	0	1	0	0	0	0	a	A	1
	78	chr0	19145126	GTACAAAaaTAATaAAGgATTGG	158	0	0	0	0	1	0	0	0	0	a	A	1
	79	chr0	19145127	GTACAAAaaTAATaAAGgATTGG	0	0	0	157	0	0	0	0	1	0	T	T	1
	80	chr0	19145128	GTACAAAaaTAATaAAGgATTGG	156	0	0	0	0	1	0	0	0	0	A	A	1
	81	chr0	19145129	GTACAAAaaTAATaAAGgATTGG	158	0	0	0	0	1	0	0	0	0	A	A	1
	82	chr0	19145130	GTACAAAaaTAATaAAGgATTGG	0	0	0	160	0	0	0	0	1	0	T	T	1
	83	chr0	19145131	GTACAAAaaTAATaAAGgATTGG	155	2	0	0	0	0.987	0.013	0	0	0	a	A	0.987
	84	chr0	19145132	GTACAAAaaTAATaAAGgATTGG	158	0	0	0	0	1	0	0	0	0	A	A	1
	85	chr0	19145133	GTACAAAaaTAATaAAGgATTGG	158	0	0	0	0	1	0	0	0	0	A	A	1
	86	chr0	19145134	GTACAAAaaTAATaAAGgATTGG	0	0	164	0	0	0	0	1	0	0	G	G	1
	87	chr0	19145135	GTACAAAaaTAATaAAGgATTGG	0	0	160	1	0	0	0	0.994	0.006	0	g	G	0.994
	88	chr0	19145136	GTACAAAaaTAATaAAGgATTGG	161	0	0	0	0	1	0	0	0	0	A	A	1
	89	chr0	19145137	GTACAAAaaTAATaAAGgATTGG	0	0	0	162	0	0	0	0	1	0	T	T	1
	90	chr0	19145138	GTACAAAaaTAATaAAGgATTGG	1	0	0	159	0	0.006	0	0	0.994	0	T	T	0.994
	91	chr0	19145139	GTACAAAaaTAATaAAGgATTGG	0	0	161	0	0	0	0	1	0	0	G	G	1
	92	chr0	19145140	GTACAAAaaTAATaAAGgATTGG	0	0	161	0	0	0	0	1	0	0	G	G	1
CCAATTCTTGATTAACTTTGTAC	93	chr1	7406899	CCCATTtTTGAaTAACTTTtTAa	1	68	0	0	0	0.014	0.986	0	0	0	C	C	0.986
	94	chr1	7406900	CCCATTtTTGAaTAACTTTtTAa	0	67	0	0	0	0	1	0	0	0	C	C	1
	95	chr1	7406901	CCCATTtTTGAaTAACTTTtTAa	0	68	0	0	0	0	1	0	0	0	C	C	1
	96	chr1	7406902	CCCATTtTTGAaTAACTTTtTAa	69	0	0	0	0	1	0	0	0	0	A	A	1
	97	chr1	7406903	CCCATTtTTGAaTAACTTTtTAa	0	0	0	67	0	0	0	0	1	0	T	T	1
	98	chr1	7406904	CCCATTtTTGAaTAACTTTtTAa	0	0	0	68	0	0	0	0	1	0	T	T	1
	99	chr1	7406905	CCCATTtTTGAaTAACTTTtTAa	0	0	0	65	0	0	0	0	1	0	t	T	1
	100	chr1	7406906	CCCATTtTTGAaTAACTTTtTAa	0	0	0	64	0	0	0	0	1	0	T	T	1
	101	chr1	7406907	CCCATTtTTGAaTAACTTTtTAa	0	0	0	65	0	0	0	0	1	0	T	T	1
	102	chr1	7406908	CCCATTtTTGAaTAACTTTtTAa	0	0	68	0	0	0	0	1	0	0	G	G	1
	103	chr1	7406909	CCCATTtTTGAaTAACTTTtTAa	68	0	0	0	0	1	0	0	0	0	A	A	1
	104	chr1	7406910	CCCATTtTTGAaTAACTTTtTAa	68	0	0	0	0	1	0	0	0	0	a	A	1
	105	chr1	7406911	CCCATTtTTGAaTAACTTTtTAa	0	0	0	67	0	0	0	0	1	0	T	T	1
	106	chr1	7406912	CCCATTtTTGAaTAACTTTtTAa	66	0	0	0	0	1	0	0	0	0	A	A	1
	107	chr1	7406913	CCCATTtTTGAaTAACTTTtTAa	63	0	0	0	0	1	0	0	0	0	A	A	1
	108	chr1	7406914	CCCATTtTTGAaTAACTTTtTAa	0	62	0	1	0	0	0.984	0	0.016	0	C	C	0.984
	109	chr1	7406915	CCCATTtTTGAaTAACTTTtTAa	0	0	0	65	0	0	0	0	1	0	T	T	1
	110	chr1	7406916	CCCATTtTTGAaTAACTTTtTAa	0	0	0	65	0	0	0	0	1	0	T	T	1
	111	chr1	7406917	CCCATTtTTGAaTAACTTTtTAa	0	0	0	68	0	0	0	0	1	0	T	T	1
	112	chr1	7406918	CCCATTtTTGAaTAACTTTtTAa	0	0	0	68	0	0	0	0	1	0	t	T	1
	113	chr1	7406919	CCCATTtTTGAaTAACTTTtTAa	0	0	0	66	0	0	0	0	1	0	T	T	1
	114	chr1	7406920	CCCATTtTTGAaTAACTTTtTAa	69	0	0	0	0	1	0	0	0	0	A	A	1
	115	chr1	7406921	CCCATTtTTGAaTAACTTTtTAa	69	0	0	0	0	1	0	0	0	0	a	A	1
CCAATTCTTGATTAACTTTGTAC	116	chr1	13289019	CCCtTTCTTGATTAAtTTTtTAa	0	76	1	0	0	0	0.987	0.013	0	0	C	C	0.987
	117	chr1	13289020	CCCtTTCTTGATTAAtTTTtTAa	0	77	0	0	0	0	1	0	0	0	C	C	1
	118	chr1	13289021	CCCtTTCTTGATTAAtTTTtTAa	0	77	0	0	0	0	1	0	0	0	C	C	1
	119	chr1	13289022	CCCtTTCTTGATTAAtTTTtTAa	0	0	0	78	0	0	0	0	1	0	t	T	1
	120	chr1	13289023	CCCtTTCTTGATTAAtTTTtTAa	0	0	0	78	0	0	0	0	1	0	T	T	1
	121	chr1	13289024	CCCtTTCTTGATTAAtTTTtTAa	0	0	0	77	0	0	0	0	1	0	T	T	1
	122	chr1	13289025	CCCtTTCTTGATTAAtTTTtTAa	0	76	0	0	0	0	1	0	0	0	C	C	1
	123	chr1	13289026	CCCtTTCTTGATTAAtTTTtTAa	0	0	0	84	0	0	0	0	1	0	T	T	1
	124	chr1	13289027	CCCtTTCTTGATTAAtTTTtTAa	0	0	0	84	0	0	0	0	1	0	T	T	1
	125	chr1	13289028	CCCtTTCTTGATTAAtTTTtTAa	0	0	84	0	0	0	0	1	0	0	G	G	1
	126	chr1	13289029	CCCtTTCTTGATTAAtTTTtTAa	88	0	0	0	0	1	0	0	0	0	A	A	1
	127	chr1	13289030	CCCtTTCTTGATTAAtTTTtTAa	0	0	0	89	0	0	0	0	1	0	T	T	1
	128	chr1	13289031	CCCtTTCTTGATTAAtTTTtTAa	0	0	0	91	0	0	0	0	1	0	T	T	1
	129	chr1	13289032	CCCtTTCTTGATTAAtTTTtTAa	89	0	0	0	0	1	0	0	0	0	A	A	1
	130	chr1	13289033	CCCtTTCTTGATTAAtTTTtTAa	90	0	0	0	0	1	0	0	0	0	A	A	1
	131	chr1	13289034	CCCtTTCTTGATTAAtTTTtTAa	0	0	0	91	0	0	0	0	1	0	t	T	1
	132	chr1	13289035	CCCtTTCTTGATTAAtTTTtTAa	0	0	0	91	0	0	0	0	1	0	T	T	1
	133	chr1	13289036	CCCtTTCTTGATTAAtTTTtTAa	0	0	0	91	0	0	0	0	1	0	T	T	1
	134	chr1	13289037	CCCtTTCTTGATTAAtTTTtTAa	0	0	0	89	0	0	0	0	1	0	T	T	1
	135	chr1	13289038	CCCtTTCTTGATTAAtTTTtTAa	0	0	0	90	0	0	0	0	1	0	t	T	1
	136	chr1	13289039	CCCtTTCTTGATTAAtTTTtTAa	0	0	0	89	0	0	0	0	1	0	T	T	1
	137	chr1	13289040	CCCtTTCTTGATTAAtTTTtTAa	95	0	0	0	0	1	0	0	0	0	A	A	1
	138	chr1	13289041	CCCtTTCTTGATTAAtTTTtTAa	97	1	0	1	0	0.98	0.01	0	0.01	0	a	A	0.98
CCAATTCTTGATTAACTTTGTAC	139	chr1	15906518	CCAtTTCTTtATTAACTTTtTAg	0	36	0	0	0	0	1	0	0	0	C	C	1
	140	chr1	15906519	CCAtTTCTTtATTAACTTTtTAg	0	36	0	0	0	0	1	0	0	0	C	C	1
	141	chr1	15906520	CCAtTTCTTtATTAACTTTtTAg	37	0	0	0	0	1	0	0	0	0	A	A	1
	142	chr1	15906521	CCAtTTCTTtATTAACTTTtTAg	0	0	0	38	0	0	0	0	1	0	t	T	1
	143	chr1	15906522	CCAtTTCTTtATTAACTTTtTAg	0	0	0	37	0	0	0	0	1	0	T	T	1
	144	chr1	15906523	CCAtTTCTTtATTAACTTTtTAg	0	0	0	37	0	0	0	0	1	0	T	T	1
	145	chr1	15906524	CCAtTTCTTtATTAACTTTtTAg	0	37	0	0	0	0	1	0	0	0	C	C	1
	146	chr1	15906525	CCAtTTCTTtATTAACTTTtTAg	0	0	0	38	0	0	0	0	1	0	T	T	1
	147	chr1	15906526	CCAtTTCTTtATTAACTTTtTAg	0	0	0	39	0	0	0	0	1	0	T	T	1
	148	chr1	15906527	CCAtTTCTTtATTAACTTTtTAg	0	0	0	39	0	0	0	0	1	0	t	T	1
	149	chr1	15906528	CCAtTTCTTtATTAACTTTtTAg	37	0	0	0	0	1	0	0	0	0	A	A	1
	150	chr1	15906529	CCAtTTCTTtATTAACTTTtTAg	0	0	0	39	0	0	0	0	1	0	T	T	1
	151	chr1	15906530	CCAtTTCTTtATTAACTTTtTAg	0	0	0	39	0	0	0	0	1	0	T	T	1
	152	chr1	15906531	CCAtTTCTTtATTAACTTTtTAg	39	0	0	0	0	1	0	0	0	0	A	A	1
	153	chr1	15906532	CCAtTTCTTtATTAACTTTtTAg	39	0	0	0	0	1	0	0	0	0	A	A	1
	154	chr1	15906533	CCAtTTCTTtATTAACTTTtTAg	0	38	0	0	0	0	1	0	0	0	C	C	1
	155	chr1	15906534	CCAtTTCTTtATTAACTTTtTAg	0	0	0	42	0	0	0	0	1	0	T	T	1
	156	chr1	15906535	CCAtTTCTTtATTAACTTTtTAg	0	0	0	43	0	0	0	0	1	0	T	T	1
	157	chr1	15906536	CCAtTTCTTtATTAACTTTtTAg	0	0	0	44	0	0	0	0	1	0	T	T	1
	158	chr1	15906537	CCAtTTCTTtATTAACTTTtTAg	0	0	0	46	0	0	0	0	1	0	t	T	1
	159	chr1	15906538	CCAtTTCTTtATTAACTTTtTAg	0	0	0	46	0	0	0	0	1	0	T	T	1
	160	chr1	15906539	CCAtTTCTTtATTAACTTTtTAg	46	0	0	0	0	1	0	0	0	0	A	A	1
	161	chr1	15906540	CCAtTTCTTtATTAACTTTtTAg	0	0	45	0	0	0	0	1	0	0	g	G	1
GTACAAAGTTAATCAAGAATTGG	162	chr1	20232744	GTACccAaTTAATCtAGAATAGG	0	0	41	0	0	0	0	1	0	0	G	G	1
	163	chr1	20232745	GTACccAaTTAATCtAGAATAGG	0	0	0	40	0	0	0	0	1	0	T	T	1
	164	chr1	20232746	GTACccAaTTAATCtAGAATAGG	41	0	0	0	0	1	0	0	0	0	A	A	1
	165	chr1	20232747	GTACccAaTTAATCtAGAATAGG	0	41	0	0	0	0	1	0	0	0	C	C	1
	166	chr1	20232748	GTACccAaTTAATCtAGAATAGG	0	42	0	0	0	0	1	0	0	0	c	C	1
	167	chr1	20232749	GTACccAaTTAATCtAGAATAGG	0	42	0	0	0	0	1	0	0	0	c	C	1
	168	chr1	20232750	GTACccAaTTAATCtAGAATAGG	43	0	0	0	0	1	0	0	0	0	A	A	1
	169	chr1	20232751	GTACccAaTTAATCtAGAATAGG	46	0	0	0	0	1	0	0	0	0	a	A	1
	170	chr1	20232752	GTACccAaTTAATCtAGAATAGG	0	0	1	45	0	0	0	0.022	0.978	0	T	T	0.978
	171	chr1	20232753	GTACccAaTTAATCtAGAATAGG	0	0	0	46	0	0	0	0	1	0	T	T	1
	172	chr1	20232754	GTACccAaTTAATCtAGAATAGG	47	0	0	0	0	1	0	0	0	0	A	A	1
	173	chr1	20232755	GTACccAaTTAATCtAGAATAGG	44	0	0	0	0	1	0	0	0	0	A	A	1
	174	chr1	20232756	GTACccAaTTAATCtAGAATAGG	0	1	1	40	0	0	0.024	0.024	0.952	0	T	T	0.952
	175	chr1	20232757	GTACccAaTTAATCtAGAATAGG	0	40	0	0	0	0	1	0	0	0	C	C	1
	176	chr1	20232758	GTACccAaTTAATCtAGAATAGG	0	0	1	40	0	0	0	0.024	0.976	0	t	T	0.976
	177	chr1	20232759	GTACccAaTTAATCtAGAATAGG	38	0	0	0	0	1	0	0	0	0	A	A	1
	178	chr1	20232760	GTACccAaTTAATCtAGAATAGG	0	0	38	0	0	0	0	1	0	0	G	G	1
	179	chr1	20232761	GTACccAaTTAATCtAGAATAGG	38	0	0	0	0	1	0	0	0	0	A	A	1
	180	chr1	20232762	GTACccAaTTAATCtAGAATAGG	42	0	0	0	0	1	0	0	0	0	A	A	1
	181	chr1	20232763	GTACccAaTTAATCtAGAATAGG	0	0	0	42	0	0	0	0	1	0	T	T	1
	182	chr1	20232764	GTACccAaTTAATCtAGAATAGG	44	0	0	0	0	1	0	0	0	0	A	A	1
	183	chr1	20232765	GTACccAaTTAATCtAGAATAGG	0	0	46	0	0	0	0	1	0	0	G	G	1
	184	chr1	20232766	GTACccAaTTAATCtAGAATAGG	0	0	49	0	0	0	0	1	0	0	G	G	1
GTACAAAGTTAATCAAGAATTGG	185	chr1	25383695	GcACAAAGTTAtTCAAaAtTTGG	0	0	51	0	0	0	0	1	0	0	G	G	1
	186	chr1	25383696	GcACAAAGTTAtTCAAaAtTTGG	0	52	0	0	0	0	1	0	0	0	c	C	1
	187	chr1	25383697	GcACAAAGTTAtTCAAaAtTTGG	52	0	0	0	0	1	0	0	0	0	A	A	1
	188	chr1	25383698	GcACAAAGTTAtTCAAaAtTTGG	0	52	0	0	0	0	1	0	0	0	C	C	1
	189	chr1	25383699	GcACAAAGTTAtTCAAaAtTTGG	54	0	0	0	0	1	0	0	0	0	A	A	1
	190	chr1	25383700	GcACAAAGTTAtTCAAaAtTTGG	55	0	0	0	0	1	0	0	0	0	A	A	1
	191	chr1	25383701	GcACAAAGTTAtTCAAaAtTTGG	56	0	0	0	0	1	0	0	0	0	A	A	1
	192	chr1	25383702	GcACAAAGTTAtTCAAaAtTTGG	0	0	55	0	0	0	0	1	0	0	G	G	1
	193	chr1	25383703	GcACAAAGTTAtTCAAaAtTTGG	0	0	0	53	0	0	0	0	1	0	T	T	1
	194	chr1	25383704	GcACAAAGTTAtTCAAaAtTTGG	0	0	0	52	0	0	0	0	1	0	T	T	1
	195	chr1	25383705	GcACAAAGTTAtTCAAaAtTTGG	49	0	0	0	0	1	0	0	0	0	A	A	1
	196	chr1	25383706	GcACAAAGTTAtTCAAaAtTTGG	0	0	0	49	0	0	0	0	1	0	t	T	1
	197	chr1	25383707	GcACAAAGTTAtTCAAaAtTTGG	0	0	0	49	0	0	0	0	1	0	T	T	1
	198	chr1	25383708	GcACAAAGTTAtTCAAaAtTTGG	0	48	0	0	0	0	1	0	0	0	C	C	1
	199	chr1	25383709	GcACAAAGTTAtTCAAaAtTTGG	45	0	0	0	0	1	0	0	0	0	A	A	1
	200	chr1	25383710	GcACAAAGTTAtTCAAaAtTTGG	43	0	0	0	0	1	0	0	0	0	A	A	1
	201	chr1	25383711	GcACAAAGTTAtTCAAaAtTTGG	42	0	0	0	0	1	0	0	0	0	a	A	1
	202	chr1	25383712	GcACAAAGTTAtTCAAaAtTTGG	40	0	2	0	0	0.952	0	0.048	0	0	A	A	0.952
	203	chr1	25383713	GcACAAAGTTAtTCAAaAtTTGG	0	0	0	42	0	0	0	0	1	0	t	T	1
	204	chr1	25383714	GcACAAAGTTAtTCAAaAtTTGG	0	0	0	41	0	0	0	0	1	0	T	T	1
	205	chr1	25383715	GcACAAAGTTAtTCAAaAtTTGG	0	0	0	45	0	0	0	0	1	0	T	T	1
	206	chr1	25383716	GcACAAAGTTAtTCAAaAtTTGG	0	0	48	0	0	0	0	1	0	0	G	G	1
	207	chr1	25383717	GcACAAAGTTAtTCAAaAtTTGG	0	0	48	0	0	0	0	1	0	0	G	G	1
GTACAAAGTTAATCAAGAATTGG	208	chr1	26475607	GTACAAAaaTAATaAAGgATTGG	1	0	161	0	0	0.006	0	0.994	0	0	G	G	0.994
	209	chr1	26475608	GTACAAAaaTAATaAAGgATTGG	2	0	0	159	0	0.012	0	0	0.988	0	T	T	0.988
	210	chr1	26475609	GTACAAAaaTAATaAAGgATTGG	160	0	0	0	0	1	0	0	0	0	A	A	1
	211	chr1	26475610	GTACAAAaaTAATaAAGgATTGG	1	157	0	0	0	0.006	0.994	0	0	0	C	C	0.994
	212	chr1	26475611	GTACAAAaaTAATaAAGgATTGG	157	0	1	0	0	0.994	0	0.006	0	0	A	A	0.994
	213	chr1	26475612	GTACAAAaaTAATaAAGgATTGG	154	0	0	0	0	1	0	0	0	0	A	A	1
	214	chr1	26475613	GTACAAAaaTAATaAAGgATTGG	155	0	0	0	0	1	0	0	0	0	A	A	1
	215	chr1	26475614	GTACAAAaaTAATaAAGgATTGG	153	0	0	0	0	1	0	0	0	0	a	A	1
	216	chr1	26475615	GTACAAAaaTAATaAAGgATTGG	152	0	0	0	0	1	0	0	0	0	a	A	1
	217	chr1	26475616	GTACAAAaaTAATaAAGgATTGG	2	0	0	150	0	0.013	0	0	0.987	0	T	T	0.987
	218	chr1	26475617	GTACAAAaaTAATaAAGgATTGG	149	0	0	0	0	1	0	0	0	0	A	A	1
	219	chr1	26475618	GTACAAAaaTAATaAAGgATTGG	150	1	0	0	0	0.993	0.007	0	0	0	A	A	0.993
	220	chr1	26475619	GTACAAAaaTAATaAAGgATTGG	1	1	0	147	0	0.007	0.007	0	0.987	0	T	T	0.987
	221	chr1	26475620	GTACAAAaaTAATaAAGgATTGG	150	0	0	0	0	1	0	0	0	0	a	A	1
	222	chr1	26475621	GTACAAAaaTAATaAAGgATTGG	148	0	0	0	0	1	0	0	0	0	A	A	1
	223	chr1	26475622	GTACAAAaaTAATaAAGgATTGG	148	0	0	0	0	1	0	0	0	0	A	A	1
	224	chr1	26475623	GTACAAAaaTAATaAAGgATTGG	2	0	146	1	0	0.013	0	0.98	0.007	0	G	G	0.98
	225	chr1	26475624	GTACAAAaaTAATaAAGgATTGG	0	0	148	0	0	0	0	1	0	0	g	G	1
	226	chr1	26475625	GTACAAAaaTAATaAAGgATTGG	149	1	0	1	0	0.987	0.007	0	0.007	0	A	A	0.987
	227	chr1	26475626	GTACAAAaaTAATaAAGgATTGG	0	0	0	151	0	0	0	0	1	0	T	T	1
	228	chr1	26475627	GTACAAAaaTAATaAAGgATTGG	0	0	0	150	0	0	0	0	1	0	T	T	1
	229	chr1	26475628	GTACAAAaaTAATaAAGgATTGG	1	0	148	0	0	0.007	0	0.993	0	0	G	G	0.993
	230	chr1	26475629	GTACAAAaaTAATaAAGgATTGG	0	0	148	0	0	0	0	1	0	0	G	G	1
CCAATTCTTGATTAACTTTGTAC	231	chr1	30189916	CCAATcCTTtATTAttTTTGTAC	0	155	0	0	0	0	1	0	0	0	C	C	1
	232	chr1	30189917	CCAATcCTTtATTAttTTTGTAC	0	152	0	1	0	0	0.993	0	0.007	0	C	C	0.993
	233	chr1	30189918	CCAATcCTTtATTAttTTTGTAC	150	0	0	3	0	0.98	0	0	0.02	0	A	A	0.98
	234	chr1	30189919	CCAATcCTTtATTAttTTTGTAC	154	0	0	0	0	1	0	0	0	0	A	A	1
	235	chr1	30189920	CCAATcCTTtATTAttTTTGTAC	0	0	0	155	0	0	0	0	1	0	T	T	1
	236	chr1	30189921	CCAATcCTTtATTAttTTTGTAC	0	156	0	0	0	0	1	0	0	0	c	C	1
	237	chr1	30189922	CCAATcCTTtATTAttTTTGTAC	0	155	0	1	0	0	0.994	0	0.006	0	C	C	0.994
	238	chr1	30189923	CCAATcCTTtATTAttTTTGTAC	0	0	0	153	0	0	0	0	1	0	T	T	1
	239	chr1	30189924	CCAATcCTTtATTAttTTTGTAC	0	0	0	153	0	0	0	0	1	0	T	T	1
	240	chr1	30189925	CCAATcCTTtATTAttTTTGTAC	0	1	1	151	0	0	0.007	0.007	0.987	0	t	T	0.987
	241	chr1	30189926	CCAATcCTTtATTAttTTTGTAC	152	0	0	2	0	0.987	0	0	0.013	0	A	A	0.987
	242	chr1	30189927	CCAATcCTTtATTAttTTTGTAC	0	0	0	155	0	0	0	0	1	0	T	T	1
	243	chr1	30189928	CCAATcCTTtATTAttTTTGTAC	0	1	0	155	0	0	0.006	0	0.994	0	T	T	0.994
	244	chr1	30189929	CCAATcCTTtATTAttTTTGTAC	153	0	0	0	0	1	0	0	0	0	A	A	1
	245	chr1	30189930	CCAATcCTTtATTAttTTTGTAC	0	0	0	155	0	0	0	0	1	0	t	T	1
	246	chr1	30189931	CCAATcCTTtATTAttTTTGTAC	0	0	0	156	0	0	0	0	1	0	t	T	1
	247	chr1	30189932	CCAATcCTTtATTAttTTTGTAC	0	0	0	155	0	0	0	0	1	0	T	T	1
	248	chr1	30189933	CCAATcCTTtATTAttTTTGTAC	0	0	0	155	0	0	0	0	1	0	T	T	1
	249	chr1	30189934	CCAATcCTTtATTAttTTTGTAC	0	0	0	153	0	0	0	0	1	0	T	T	1
	250	chr1	30189935	CCAATcCTTtATTAttTTTGTAC	0	0	156	0	0	0	0	1	0	0	G	G	1
	251	chr1	30189936	CCAATcCTTtATTAttTTTGTAC	0	0	1	158	0	0	0	0.006	0.994	0	T	T	0.994
	252	chr1	30189937	CCAATcCTTtATTAttTTTGTAC	153	0	1	4	0	0.968	0	0.006	0.025	0	A	A	0.968
	253	chr1	30189938	CCAATcCTTtATTAttTTTGTAC	0	158	0	0	0	0	1	0	0	0	C	C	1
CCAATTCTTGATTAACTTTGTAC	254	chr1	43886735	CCAATcCTTtATTAttTTTGTAC	0	10	0	0	0	0	1	0	0	0	C	C	1
	255	chr1	43886736	CCAATcCTTtATTAttTTTGTAC	0	9	0	1	0	0	0.9	0	0.1	0	C	C	0.9
	256	chr1	43886737	CCAATcCTTtATTAttTTTGTAC	11	0	0	0	0	1	0	0	0	0	A	A	1
	257	chr1	43886738	CCAATcCTTtATTAttTTTGTAC	10	0	0	1	0	0.909	0	0	0.091	0	A	A	0.909
	258	chr1	43886739	CCAATcCTTtATTAttTTTGTAC	0	0	0	11	0	0	0	0	1	0	T	T	1
	259	chr1	43886740	CCAATcCTTtATTAttTTTGTAC	0	11	0	0	0	0	1	0	0	0	c	C	1
	260	chr1	43886741	CCAATcCTTtATTAttTTTGTAC	0	10	0	1	0	0	0.909	0	0.091	0	C	C	0.909
	261	chr1	43886742	CCAATcCTTtATTAttTTTGTAC	0	0	0	11	0	0	0	0	1	0	T	T	1
	262	chr1	43886743	CCAATcCTTtATTAttTTTGTAC	0	0	0	11	0	0	0	0	1	0	T	T	1
	263	chr1	43886744	CCAATcCTTtATTAttTTTGTAC	0	0	0	11	0	0	0	0	1	0	t	T	1
	264	chr1	43886745	CCAATcCTTtATTAttTTTGTAC	10	1	0	0	0	0.909	0.091	0	0	0	A	A	0.909
	265	chr1	43886746	CCAATcCTTtATTAttTTTGTAC	0	0	0	11	0	0	0	0	1	0	T	T	1
	266	chr1	43886747	CCAATcCTTtATTAttTTTGTAC	0	0	0	10	0	0	0	0	1	0	T	T	1
	267	chr1	43886748	CCAATcCTTtATTAttTTTGTAC	10	0	0	0	0	1	0	0	0	0	A	A	1
	268	chr1	43886749	CCAATcCTTtATTAttTTTGTAC	0	2	0	8	0	0	0.2	0	0.8	0	t	T	0.8
	269	chr1	43886750	CCAATcCTTtATTAttTTTGTAC	0	0	0	10	0	0	0	0	1	0	t	T	1
	270	chr1	43886751	CCAATcCTTtATTAttTTTGTAC	0	0	0	10	0	0	0	0	1	0	T	T	1
	271	chr1	43886752	CCAATcCTTtATTAttTTTGTAC	0	1	0	9	0	0	0.1	0	0.9	0	T	T	0.9
	272	chr1	43886753	CCAATcCTTtATTAttTTTGTAC	1	0	0	9	0	0.1	0	0	0.9	0	T	T	0.9
	273	chr1	43886754	CCAATcCTTtATTAttTTTGTAC	0	0	10	0	0	0	0	1	0	0	G	G	1
	274	chr1	43886755	CCAATcCTTtATTAttTTTGTAC	0	0	0	10	0	0	0	0	1	0	T	T	1
	275	chr1	43886756	CCAATcCTTtATTAttTTTGTAC	7	0	3	0	0	0.7	0	0.3	0	0	A	A/G	0.700/0.300
	276	chr1	43886757	CCAATcCTTtATTAttTTTGTAC	0	10	0	0	0	0	1	0	0	0	C	C	1
CCAATTCTTGATTAACTTTGTAC	277	chr1	43905581	CCAATaCTTtATTAttTTTGTAC	0	161	0	0	0	0	1	0	0	0	C	C	1
	278	chr1	43905582	CCAATaCTTtATTAttTTTGTAC	0	159	0	1	0	0	0.994	0	0.006	0	C	C	0.994
	279	chr1	43905583	CCAATaCTTtATTAttTTTGTAC	158	0	0	1	0	0.994	0	0	0.006	0	A	A	0.994
	280	chr1	43905584	CCAATaCTTtATTAttTTTGTAC	160	0	0	0	0	1	0	0	0	0	A	A	1
	281	chr1	43905585	CCAATaCTTtATTAttTTTGTAC	0	0	0	159	0	0	0	0	1	0	T	T	1
	282	chr1	43905586	CCAATaCTTtATTAttTTTGTAC	161	0	0	0	0	1	0	0	0	0	a	A	1
	283	chr1	43905587	CCAATaCTTtATTAttTTTGTAC	0	163	0	0	0	0	1	0	0	0	C	C	1
	284	chr1	43905588	CCAATaCTTtATTAttTTTGTAC	0	0	0	163	0	0	0	0	1	0	T	T	1
	285	chr1	43905589	CCAATaCTTtATTAttTTTGTAC	0	0	0	163	0	0	0	0	1	0	T	T	1
	286	chr1	43905590	CCAATaCTTtATTAttTTTGTAC	0	0	0	163	0	0	0	0	1	0	t	T	1
	287	chr1	43905591	CCAATaCTTtATTAttTTTGTAC	162	0	0	0	0	1	0	0	0	0	A	A	1
	288	chr1	43905592	CCAATaCTTtATTAttTTTGTAC	0	0	0	162	0	0	0	0	1	0	T	T	1
	289	chr1	43905593	CCAATaCTTtATTAttTTTGTAC	0	0	0	161	0	0	0	0	1	0	T	T	1
	290	chr1	43905594	CCAATaCTTtATTAttTTTGTAC	160	0	0	0	0	1	0	0	0	0	A	A	1
	291	chr1	43905595	CCAATaCTTtATTAttTTTGTAC	0	0	0	159	0	0	0	0	1	0	t	T	1
	292	chr1	43905596	CCAATaCTTtATTAttTTTGTAC	0	0	0	158	0	0	0	0	1	0	t	T	1
	293	chr1	43905597	CCAATaCTTtATTAttTTTGTAC	0	0	0	157	0	0	0	0	1	0	T	T	1
	294	chr1	43905598	CCAATaCTTtATTAttTTTGTAC	0	0	0	156	0	0	0	0	1	0	T	T	1
	295	chr1	43905599	CCAATaCTTtATTAttTTTGTAC	0	0	0	157	0	0	0	0	1	0	T	T	1
	296	chr1	43905600	CCAATaCTTtATTAttTTTGTAC	0	0	155	2	0	0	0	0.987	0.013	0	G	G	0.987
	297	chr1	43905601	CCAATaCTTtATTAttTTTGTAC	0	0	0	158	0	0	0	0	1	0	T	T	1
	298	chr1	43905602	CCAATaCTTtATTAttTTTGTAC	156	1	0	1	0	0.987	0.006	0	0.006	0	A	A	0.987
	299	chr1	43905603	CCAATaCTTtATTAttTTTGTAC	0	155	0	3	0	0	0.981	0	0.019	0	C	C	0.981
GTACAAAGTTAATCAAGAATTGG	300	chr1	44076296	GTACAAAaaTAATaAAGgATTGG	14	0	164	0	0	0.079	0	0.921	0	0	G	G	0.921
	301	chr1	44076297	GTACAAAaaTAATaAAGgATTGG	0	62	0	116	0	0	0.348	0	0.652	0	T	T/C	0.652/0.348
	302	chr1	44076298	GTACAAAaaTAATaAAGgATTGG	181	0	0	0	0	1	0	0	0	0	A	A	1
	303	chr1	44076299	GTACAAAaaTAATaAAGgATTGG	1	184	0	0	0	0.005	0.995	0	0	0	C	C	0.995
	304	chr1	44076300	GTACAAAaaTAATaAAGgATTGG	184	0	0	4	0	0.979	0	0	0.021	0	A	A	0.979
	305	chr1	44076301	GTACAAAaaTAATaAAGgATTGG	193	0	1	0	0	0.995	0	0.005	0	0	A	A	0.995
	306	chr1	44076302	GTACAAAaaTAATaAAGgATTGG	195	0	0	0	0	1	0	0	0	0	A	A	1
	307	chr1	44076303	GTACAAAaaTAATaAAGgATTGG	197	0	0	0	0	1	0	0	0	0	a	A	1
	308	chr1	44076304	GTACAAAaaTAATaAAGgATTGG	190	0	10	0	0	0.95	0	0.05	0	0	a	A	0.95
	309	chr1	44076305	GTACAAAaaTAATaAAGgATTGG	2	0	0	199	0	0.01	0	0	0.99	0	T	T	0.99
	310	chr1	44076306	GTACAAAaaTAATaAAGgATTGG	202	0	0	0	0	1	0	0	0	0	A	A	1
	311	chr1	44076307	GTACAAAaaTAATaAAGgATTGG	202	0	0	0	0	1	0	0	0	0	A	A	1
	312	chr1	44076308	GTACAAAaaTAATaAAGgATTGG	1	0	0	202	0	0.005	0	0	0.995	0	T	T	0.995
	313	chr1	44076309	GTACAAAaaTAATaAAGgATTGG	203	0	1	0	0	0.995	0	0.005	0	0	a	A	0.995
	314	chr1	44076310	GTACAAAaaTAATaAAGgATTGG	201	0	0	0	0	1	0	0	0	0	A	A	1
	315	chr1	44076311	GTACAAAaaTAATaAAGgATTGG	201	0	0	0	0	1	0	0	0	0	A	A	1
	316	chr1	44076312	GTACAAAaaTAATaAAGgATTGG	1	0	200	0	0	0.005	0	0.995	0	0	G	G	0.995
	317	chr1	44076313	GTACAAAaaTAATaAAGgATTGG	0	0	195	0	0	0	0	1	0	0	g	G	1
	318	chr1	44076314	GTACAAAaaTAATaAAGgATTGG	194	0	0	0	0	1	0	0	0	0	A	A	1
	319	chr1	44076315	GTACAAAaaTAATaAAGgATTGG	1	1	1	188	0	0.005	0.005	0.005	0.984	0	T	T	0.984
	320	chr1	44076316	GTACAAAaaTAATaAAGgATTGG	3	1	0	177	0	0.017	0.006	0	0.978	0	T	T	0.978
	321	chr1	44076317	GTACAAAaaTAATaAAGgATTGG	0	0	179	0	0	0	0	1	0	0	G	G	1
	322	chr1	44076318	GTACAAAaaTAATaAAGgATTGG	0	0	169	0	0	0	0	1	0	0	G	G	1
CCAATTCTTGATTAACTTTGTAC	323	chr1	47885719	CCAATcCTTtATTAttTTTGTAC	0	53	0	0	0	0	1	0	0	0	C	C	1
	324	chr1	47885720	CCAATcCTTtATTAttTTTGTAC	0	54	0	0	0	0	1	0	0	0	C	C	1
	325	chr1	47885721	CCAATcCTTtATTAttTTTGTAC	55	0	0	0	0	1	0	0	0	0	A	A	1
	326	chr1	47885722	CCAATcCTTtATTAttTTTGTAC	54	0	0	1	0	0.982	0	0	0.018	0	A	A	0.982
	327	chr1	47885723	CCAATcCTTtATTAttTTTGTAC	0	0	0	55	0	0	0	0	1	0	T	T	1
	328	chr1	47885724	CCAATcCTTtATTAttTTTGTAC	0	54	0	1	0	0	0.982	0	0.018	0	c	C	0.982
	329	chr1	47885725	CCAATcCTTtATTAttTTTGTAC	0	55	0	1	0	0	0.982	0	0.018	0	C	C	0.982
	330	chr1	47885726	CCAATcCTTtATTAttTTTGTAC	0	0	0	56	0	0	0	0	1	0	T	T	1
	331	chr1	47885727	CCAATcCTTtATTAttTTTGTAC	0	0	0	56	0	0	0	0	1	0	T	T	1
	332	chr1	47885728	CCAATcCTTtATTAttTTTGTAC	0	0	0	55	0	0	0	0	1	0	t	T	1
	333	chr1	47885729	CCAATcCTTtATTAttTTTGTAC	56	0	0	0	0	1	0	0	0	0	A	A	1
	334	chr1	47885730	CCAATcCTTtATTAttTTTGTAC	0	0	0	56	0	0	0	0	1	0	T	T	1
	335	chr1	47885731	CCAATcCTTtATTAttTTTGTAC	0	0	0	56	0	0	0	0	1	0	T	T	1
	336	chr1	47885732	CCAATcCTTtATTAttTTTGTAC	57	0	0	0	0	1	0	0	0	0	A	A	1
	337	chr1	47885733	CCAATcCTTtATTAttTTTGTAC	0	0	0	58	0	0	0	0	1	0	t	T	1
	338	chr1	47885734	CCAATcCTTtATTAttTTTGTAC	0	0	0	58	0	0	0	0	1	0	t	T	1
	339	chr1	47885735	CCAATcCTTtATTAttTTTGTAC	0	0	0	58	0	0	0	0	1	0	T	T	1
	340	chr1	47885736	CCAATcCTTtATTAttTTTGTAC	0	0	0	58	0	0	0	0	1	0	T	T	1
	341	chr1	47885737	CCAATcCTTtATTAttTTTGTAC	1	0	0	57	0	0.017	0	0	0.983	0	T	T	0.983
	342	chr1	47885738	CCAATcCTTtATTAttTTTGTAC	0	0	57	1	0	0	0	0.983	0.017	0	G	G	0.983
	343	chr1	47885739	CCAATcCTTtATTAttTTTGTAC	0	0	0	60	0	0	0	0	1	0	T	T	1
	344	chr1	47885740	CCAATcCTTtATTAttTTTGTAC	60	0	1	0	0	0.984	0	0.016	0	0	A	A	0.984
	345	chr1	47885741	CCAATcCTTtATTAttTTTGTAC	0	62	0	0	0	0	1	0	0	0	C	C	1
GTACAAAGTTAATCAAGAATTGG	346	chr1	59463523	aTACAAAGTTtATCAAGAccGGG	68	0	0	0	0	1	0	0	0	0	a	A	1
	347	chr1	59463524	aTACAAAGTTtATCAAGAccGGG	0	0	0	69	0	0	0	0	1	0	T	T	1
	348	chr1	59463525	aTACAAAGTTtATCAAGAccGGG	70	0	0	0	0	1	0	0	0	0	A	A	1
	349	chr1	59463526	aTACAAAGTTtATCAAGAccGGG	0	74	0	0	0	0	1	0	0	0	C	C	1
	350	chr1	59463527	aTACAAAGTTtATCAAGAccGGG	74	0	0	0	0	1	0	0	0	0	A	A	1
	351	chr1	59463528	aTACAAAGTTtATCAAGAccGGG	74	0	0	0	0	1	0	0	0	0	A	A	1
	352	chr1	59463529	aTACAAAGTTtATCAAGAccGGG	75	0	0	0	0	1	0	0	0	0	A	A	1
	353	chr1	59463530	aTACAAAGTTtATCAAGAccGGG	0	0	72	0	0	0	0	1	0	0	G	G	1
	354	chr1	59463531	aTACAAAGTTtATCAAGAccGGG	0	0	0	73	0	0	0	0	1	0	T	T	1
	355	chr1	59463532	aTACAAAGTTtATCAAGAccGGG	0	0	1	72	0	0	0	0.014	0.986	0	T	T	0.986
	356	chr1	59463533	aTACAAAGTTtATCAAGAccGGG	0	0	0	72	0	0	0	0	1	0	t	T	1
	357	chr1	59463534	aTACAAAGTTtATCAAGAccGGG	69	1	0	0	0	0.986	0.014	0	0	0	A	A	0.986
	358	chr1	59463535	aTACAAAGTTtATCAAGAccGGG	0	0	0	70	0	0	0	0	1	0	T	T	1
	359	chr1	59463536	aTACAAAGTTtATCAAGAccGGG	1	69	0	0	0	0.014	0.986	0	0	0	C	C	0.986
	360	chr1	59463537	aTACAAAGTTtATCAAGAccGGG	70	0	0	0	0	1	0	0	0	0	A	A	1
	361	chr1	59463538	aTACAAAGTTtATCAAGAccGGG	71	0	0	0	0	1	0	0	0	0	A	A	1
	362	chr1	59463539	aTACAAAGTTtATCAAGAccGGG	0	0	71	0	0	0	0	1	0	0	G	G	1
	363	chr1	59463540	aTACAAAGTTtATCAAGAccGGG	68	0	0	0	0	1	0	0	0	0	A	A	1
	364	chr1	59463541	aTACAAAGTTtATCAAGAccGGG	0	69	0	0	0	0	1	0	0	0	c	C	1
	365	chr1	59463542	aTACAAAGTTtATCAAGAccGGG	0	70	0	0	0	0	1	0	0	0	c	C	1
	366	chr1	59463543	aTACAAAGTTtATCAAGAccGGG	0	0	67	1	0	0	0	0.985	0.015	0	G	G	0.985
	367	chr1	59463544	aTACAAAGTTtATCAAGAccGGG	0	0	68	0	0	0	0	1	0	0	G	G	1
	368	chr1	59463545	aTACAAAGTTtATCAAGAccGGG	0	0	70	0	0	0	0	1	0	0	G	G	1
GTACAAAGTTAATCAAGAATTGG	369	chr1	59613445	aTACtAAtTTAATCAAGAcTTGG	32	0	0	0	0	1	0	0	0	0	a	A	1
	370	chr1	59613446	aTACtAAtTTAATCAAGAcTTGG	0	0	0	31	0	0	0	0	1	0	T	T	1
	371	chr1	59613447	aTACtAAtTTAATCAAGAcTTGG	33	0	0	0	0	1	0	0	0	0	A	A	1
	372	chr1	59613448	aTACtAAtTTAATCAAGAcTTGG	0	34	0	0	0	0	1	0	0	0	C	C	1
	373	chr1	59613449	aTACtAAtTTAATCAAGAcTTGG	0	0	0	34	0	0	0	0	1	0	t	T	1
	374	chr1	59613450	aTACtAAtTTAATCAAGAcTTGG	33	0	0	0	0	1	0	0	0	0	A	A	1
	375	chr1	59613451	aTACtAAtTTAATCAAGAcTTGG	32	0	0	0	0	1	0	0	0	0	A	A	1
	376	chr1	59613452	aTACtAAtTTAATCAAGAcTTGG	0	0	0	32	0	0	0	0	1	0	t	T	1
	377	chr1	59613453	aTACtAAtTTAATCAAGAcTTGG	0	0	0	34	0	0	0	0	1	0	T	T	1
	378	chr1	59613454	aTACtAAtTTAATCAAGAcTTGG	0	0	0	37	0	0	0	0	1	0	T	T	1
	379	chr1	59613455	aTACtAAtTTAATCAAGAcTTGG	36	0	0	0	0	1	0	0	0	0	A	A	1
	380	chr1	59613456	aTACtAAtTTAATCAAGAcTTGG	39	0	0	0	0	1	0	0	0	0	A	A	1
	381	chr1	59613457	aTACtAAtTTAATCAAGAcTTGG	0	0	0	40	0	0	0	0	1	0	T	T	1
	382	chr1	59613458	aTACtAAtTTAATCAAGAcTTGG	0	42	0	0	0	0	1	0	0	0	C	C	1
	383	chr1	59613459	aTACtAAtTTAATCAAGAcTTGG	42	0	0	0	0	1	0	0	0	0	A	A	1
	384	chr1	59613460	aTACtAAtTTAATCAAGAcTTGG	42	0	0	0	0	1	0	0	0	0	A	A	1
	385	chr1	59613461	aTACtAAtTTAATCAAGAcTTGG	0	0	41	0	0	0	0	1	0	0	G	G	1
	386	chr1	59613462	aTACtAAtTTAATCAAGAcTTGG	41	0	0	0	0	1	0	0	0	0	A	A	1
	387	chr1	59613463	aTACtAAtTTAATCAAGAcTTGG	0	40	0	0	0	0	1	0	0	0	c	C	1
	388	chr1	59613464	aTACtAAtTTAATCAAGAcTTGG	0	0	0	41	0	0	0	0	1	0	T	T	1
	389	chr1	59613465	aTACtAAtTTAATCAAGAcTTGG	0	0	0	42	0	0	0	0	1	0	T	T	1
	390	chr1	59613466	aTACtAAtTTAATCAAGAcTTGG	0	0	41	0	0	0	0	1	0	0	G	G	1
	391	chr1	59613467	aTACtAAtTTAATCAAGAcTTGG	0	0	41	0	0	0	0	1	0	0	G	G	1
CCTGTCTCCACCACAGGTACACC	392	chr1	64672547	CCTGTCTCCtCCACtGGTcCACC	0	25	0	0	0	0	1	0	0	0	C	C	1
	393	chr1	64672548	CCTGTCTCCtCCACtGGTcCACC	0	26	0	0	0	0	1	0	0	0	C	C	1
	394	chr1	64672549	CCTGTCTCCtCCACtGGTcCACC	0	0	0	25	0	0	0	0	1	0	T	T	1
	395	chr1	64672550	CCTGTCTCCtCCACtGGTcCACC	0	0	24	0	0	0	0	1	0	0	G	G	1
	396	chr1	64672551	CCTGTCTCCtCCACtGGTcCACC	0	0	0	27	0	0	0	0	1	0	T	T	1
	397	chr1	64672552	CCTGTCTCCtCCACtGGTcCACC	0	24	0	0	0	0	1	0	0	0	C	C	1
	398	chr1	64672553	CCTGTCTCCtCCACtGGTcCACC	0	0	0	24	0	0	0	0	1	0	T	T	1
	399	chr1	64672554	CCTGTCTCCtCCACtGGTcCACC	0	27	0	0	0	0	1	0	0	0	C	C	1
	400	chr1	64672555	CCTGTCTCCtCCACtGGTcCACC	0	28	0	0	0	0	1	0	0	0	C	C	1
	401	chr1	64672556	CCTGTCTCCtCCACtGGTcCACC	0	0	0	29	0	0	0	0	1	0	t	T	1
	402	chr1	64672557	CCTGTCTCCtCCACtGGTcCACC	0	28	0	0	0	0	1	0	0	0	C	C	1
	403	chr1	64672558	CCTGTCTCCtCCACtGGTcCACC	0	30	0	0	0	0	1	0	0	0	C	C	1
	404	chr1	64672559	CCTGTCTCCtCCACtGGTcCACC	27	0	0	1	0	0.964	0	0	0.036	0	A	A	0.964
	405	chr1	64672560	CCTGTCTCCtCCACtGGTcCACC	0	29	0	0	0	0	1	0	0	0	C	C	1
	406	chr1	64672561	CCTGTCTCCtCCACtGGTcCACC	0	0	0	29	0	0	0	0	1	0	t	T	1
	407	chr1	64672562	CCTGTCTCCtCCACtGGTcCACC	0	0	29	0	0	0	0	1	0	0	G	G	1
	408	chr1	64672563	CCTGTCTCCtCCACtGGTcCACC	0	0	29	0	0	0	0	1	0	0	G	G	1
	409	chr1	64672564	CCTGTCTCCtCCACtGGTcCACC	0	0	0	29	0	0	0	0	1	0	T	T	1
	410	chr1	64672565	CCTGTCTCCtCCACtGGTcCACC	0	28	0	1	0	0	0.966	0	0.034	0	c	C	0.966
	411	chr1	64672566	CCTGTCTCCtCCACtGGTcCACC	0	30	0	0	0	0	1	0	0	0	C	C	1
	412	chr1	64672567	CCTGTCTCCtCCACtGGTcCACC	30	0	0	0	0	1	0	0	0	0	A	A	1
	413	chr1	64672568	CCTGTCTCCtCCACtGGTcCACC	0	31	0	0	0	0	1	0	0	0	C	C	1
	414	chr1	64672569	CCTGTCTCCtCCACtGGTcCACC	0	31	0	0	0	0	1	0	0	0	C	C	1
CCAATTCTTGATTAACTTTGTAC	415	chr1	65624154	CCCtTTCaTGATTgAaTTTGTAC	0	132	0	0	0	0	1	0	0	0	C	C	1
	416	chr1	65624155	CCCtTTCaTGATTgAaTTTGTAC	0	132	1	0	0	0	0.992	0.008	0	0	C	C	0.992
	417	chr1	65624156	CCCtTTCaTGATTgAaTTTGTAC	0	136	0	0	0	0	1	0	0	0	C	C	1
	418	chr1	65624157	CCCtTTCaTGATTgAaTTTGTAC	0	0	0	136	0	0	0	0	1	0	t	T	1
	419	chr1	65624158	CCCtTTCaTGATTgAaTTTGTAC	0	0	1	134	0	0	0	0.007	0.993	0	T	T	0.993
	420	chr1	65624159	CCCtTTCaTGATTgAaTTTGTAC	0	0	0	135	0	0	0	0	1	0	T	T	1
	421	chr1	65624160	CCCtTTCaTGATTgAaTTTGTAC	0	135	0	0	0	0	1	0	0	0	C	C	1
	422	chr1	65624161	CCCtTTCaTGATTgAaTTTGTAC	133	1	1	0	0	0.985	0.007	0.007	0	0	a	A	0.985
	423	chr1	65624162	CCCtTTCaTGATTgAaTTTGTAC	0	0	0	134	0	0	0	0	1	0	T	T	1
	424	chr1	65624163	CCCtTTCaTGATTgAaTTTGTAC	0	0	132	0	0	0	0	1	0	0	G	G	1
	425	chr1	65624164	CCCtTTCaTGATTgAaTTTGTAC	128	1	0	0	0	0.992	0.008	0	0	0	A	A	0.992
	426	chr1	65624165	CCCtTTCaTGATTgAaTTTGTAC	0	0	0	129	0	0	0	0	1	0	T	T	1
	427	chr1	65624166	CCCtTTCaTGATTgAaTTTGTAC	0	0	1	129	0	0	0	0.008	0.992	0	T	T	0.992
	428	chr1	65624167	CCCtTTCaTGATTgAaTTTGTAC	0	0	132	0	0	0	0	1	0	0	g	G	1
	429	chr1	65624168	CCCtTTCaTGATTgAaTTTGTAC	128	0	0	0	0	1	0	0	0	0	A	A	1
	430	chr1	65624169	CCCtTTCaTGATTgAaTTTGTAC	128	0	0	0	0	1	0	0	0	0	a	A	1
	431	chr1	65624170	CCCtTTCaTGATTgAaTTTGTAC	0	0	1	125	0	0	0	0.008	0.992	0	T	T	0.992
	432	chr1	65624171	CCCtTTCaTGATTgAaTTTGTAC	1	1	0	125	0	0.008	0.008	0	0.984	0	T	T	0.984
	433	chr1	65624172	CCCtTTCaTGATTgAaTTTGTAC	0	0	0	127	0	0	0	0	1	0	T	T	1
	434	chr1	65624173	CCCtTTCaTGATTgAaTTTGTAC	0	0	125	0	0	0	0	1	0	0	G	G	1
	435	chr1	65624174	CCCtTTCaTGATTgAaTTTGTAC	0	0	0	124	0	0	0	0	1	0	T	T	1
	436	chr1	65624175	CCCtTTCaTGATTgAaTTTGTAC	122	1	0	0	0	0.992	0.008	0	0	0	A	A	0.992
	437	chr1	65624176	CCCtTTCaTGATTgAaTTTGTAC	0	123	0	0	0	0	1	0	0	0	C	C	1
CCAATTCTTGATTAACTTTGTAC	438	chr1	67562594	CCTtTTCTTttTTAACTTTGTAt	0	34	1	0	0	0	0.971	0.029	0	0	C	C	0.971
	439	chr1	67562595	CCTtTTCTTttTTAACTTTGTAt	0	34	0	0	0	0	1	0	0	0	C	C	1
	440	chr1	67562596	CCTtTTCTTttTTAACTTTGTAt	0	0	0	30	0	0	0	0	1	0	T	T	1
	441	chr1	67562597	CCTtTTCTTttTTAACTTTGTAt	0	0	0	28	0	0	0	0	1	0	t	T	1
	442	chr1	67562598	CCTtTTCTTttTTAACTTTGTAt	0	0	0	27	0	0	0	0	1	0	T	T	1
	443	chr1	67562599	CCTtTTCTTttTTAACTTTGTAt	0	0	0	28	0	0	0	0	1	0	T	T	1
	444	chr1	67562600	CCTtTTCTTttTTAACTTTGTAt	0	29	0	0	0	0	1	0	0	0	C	C	1
	445	chr1	67562601	CCTtTTCTTttTTAACTTTGTAt	0	0	0	29	0	0	0	0	1	0	T	T	1
	446	chr1	67562602	CCTtTTCTTttTTAACTTTGTAt	0	0	0	31	0	0	0	0	1	0	T	T	1
	447	chr1	67562603	CCTtTTCTTttTTAACTTTGTAt	0	0	0	31	0	0	0	0	1	0	t	T	1
	448	chr1	67562604	CCTtTTCTTttTTAACTTTGTAt	0	0	0	32	0	0	0	0	1	0	t	T	1
	449	chr1	67562605	CCTtTTCTTttTTAACTTTGTAt	0	0	0	35	0	0	0	0	1	0	T	T	1
	450	chr1	67562606	CCTtTTCTTttTTAACTTTGTAt	0	0	0	35	0	0	0	0	1	0	T	T	1
	451	chr1	67562607	CCTtTTCTTttTTAACTTTGTAt	35	1	0	0	0	0.972	0.028	0	0	0	A	A	0.972
	452	chr1	67562608	CCTtTTCTTttTTAACTTTGTAt	37	0	1	0	0	0.974	0	0.026	0	0	A	A	0.974
	453	chr1	67562609	CCTtTTCTTttTTAACTTTGTAt	0	39	0	0	0	0	1	0	0	0	C	C	1
	454	chr1	67562610	CCTtTTCTTttTTAACTTTGTAt	0	0	0	39	0	0	0	0	1	0	T	T	1
	455	chr1	67562611	CCTtTTCTTttTTAACTTTGTAt	0	0	0	38	0	0	0	0	1	0	T	T	1
	456	chr1	67562612	CCTtTTCTTttTTAACTTTGTAt	0	0	0	43	0	0	0	0	1	0	T	T	1
	457	chr1	67562613	CCTtTTCTTttTTAACTTTGTAt	0	0	46	0	0	0	0	1	0	0	G	G	1
	458	chr1	67562614	CCTtTTCTTttTTAACTTTGTAt	0	0	0	45	0	0	0	0	1	0	T	T	1
	459	chr1	67562615	CCTtTTCTTttTTAACTTTGTAt	46	0	0	0	0	1	0	0	0	0	A	A	1
	460	chr1	67562616	CCTtTTCTTttTTAACTTTGTAt	0	0	0	49	0	0	0	0	1	0	t	T	1
GTACAAAGTTAATCAAGAATTGG	461	chr1	83650453	GTtCAAAGTgtATCAAcAATTGG	0	0	40	0	0	0	0	1	0	0	G	G	1
	462	chr1	83650454	GTtCAAAGTgtATCAAcAATTGG	0	0	0	40	0	0	0	0	1	0	T	T	1
	463	chr1	83650455	GTtCAAAGTgtATCAAcAATTGG	0	0	1	36	0	0	0	0.027	0.973	0	t	T	0.973
	464	chr1	83650456	GTtCAAAGTgtATCAAcAATTGG	0	37	0	0	0	0	1	0	0	0	C	C	1
	465	chr1	83650457	GTtCAAAGTgtATCAAcAATTGG	37	0	0	0	0	1	0	0	0	0	A	A	1
	466	chr1	83650458	GTtCAAAGTgtATCAAcAATTGG	36	0	0	0	0	1	0	0	0	0	A	A	1
	467	chr1	83650459	GTtCAAAGTgtATCAAcAATTGG	37	0	0	0	0	1	0	0	0	0	A	A	1
	468	chr1	83650460	GTtCAAAGTgtATCAAcAATTGG	0	0	36	0	0	0	0	1	0	0	G	G	1
	469	chr1	83650461	GTtCAAAGTgtATCAAcAATTGG	0	0	0	35	0	0	0	0	1	0	T	T	1
	470	chr1	83650462	GTtCAAAGTgtATCAAcAATTGG	0	0	34	0	0	0	0	1	0	0	g	G	1
	471	chr1	83650463	GTtCAAAGTgtATCAAcAATTGG	0	0	0	31	0	0	0	0	1	0	t	T	1
	472	chr1	83650464	GTtCAAAGTgtATCAAcAATTGG	31	0	0	0	0	1	0	0	0	0	A	A	1
	473	chr1	83650465	GTtCAAAGTgtATCAAcAATTGG	0	0	0	31	0	0	0	0	1	0	T	T	1
	474	chr1	83650466	GTtCAAAGTgtATCAAcAATTGG	0	30	0	0	0	0	1	0	0	0	C	C	1
	475	chr1	83650467	GTtCAAAGTgtATCAAcAATTGG	33	0	0	0	0	1	0	0	0	0	A	A	1
	476	chr1	83650468	GTtCAAAGTgtATCAAcAATTGG	33	0	0	0	0	1	0	0	0	0	A	A	1
	477	chr1	83650469	GTtCAAAGTgtATCAAcAATTGG	0	35	0	0	0	0	1	0	0	0	c	C	1
	478	chr1	83650470	GTtCAAAGTgtATCAAcAATTGG	36	0	0	0	0	1	0	0	0	0	A	A	1
	479	chr1	83650471	GTtCAAAGTgtATCAAcAATTGG	33	0	0	0	0	1	0	0	0	0	A	A	1
	480	chr1	83650472	GTtCAAAGTgtATCAAcAATTGG	0	0	0	33	0	0	0	0	1	0	T	T	1
	481	chr1	83650473	GTtCAAAGTgtATCAAcAATTGG	0	0	0	31	0	0	0	0	1	0	T	T	1
	482	chr1	83650474	GTtCAAAGTgtATCAAcAATTGG	0	0	31	0	0	0	0	1	0	0	G	G	1
	483	chr1	83650475	GTtCAAAGTgtATCAAcAATTGG	0	0	32	0	0	0	0	1	0	0	G	G	1
CCAATTCTTGATTAACTTTGTAC	484	chr2	593472	CCAATcCTTtATTAcgTTTGTAC	0	120	0	1	0	0	0.992	0	0.008	0	C	C	0.992
	485	chr2	593473	CCAATcCTTtATTAcgTTTGTAC	0	122	0	0	0	0	1	0	0	0	C	C	1
	486	chr2	593474	CCAATcCTTtATTAcgTTTGTAC	119	0	1	1	0	0.983	0	0.008	0.008	0	A	A	0.983
	487	chr2	593475	CCAATcCTTtATTAcgTTTGTAC	122	1	0	0	0	0.992	0.008	0	0	0	A	A	0.992
	488	chr2	593476	CCAATcCTTtATTAcgTTTGTAC	0	0	0	123	0	0	0	0	1	0	T	T	1
	489	chr2	593477	CCAATcCTTtATTAcgTTTGTAC	0	124	0	0	0	0	1	0	0	0	c	C	1
	490	chr2	593478	CCAATcCTTtATTAcgTTTGTAC	0	127	0	1	0	0	0.992	0	0.008	0	C	C	0.992
	491	chr2	593479	CCAATcCTTtATTAcgTTTGTAC	0	0	0	128	0	0	0	0	1	0	T	T	1
	492	chr2	593480	CCAATcCTTtATTAcgTTTGTAC	0	0	0	131	0	0	0	0	1	0	T	T	1
	493	chr2	593481	CCAATcCTTtATTAcgTTTGTAC	0	0	0	132	0	0	0	0	1	0	t	T	1
	494	chr2	593482	CCAATcCTTtATTAcgTTTGTAC	130	0	0	2	0	0.985	0	0	0.015	0	A	A	0.985
	495	chr2	593483	CCAATcCTTtATTAcgTTTGTAC	0	0	0	134	0	0	0	0	1	0	T	T	1
	496	chr2	593484	CCAATcCTTtATTAcgTTTGTAC	0	0	0	131	0	0	0	0	1	0	T	T	1
	497	chr2	593485	CCAATcCTTtATTAcgTTTGTAC	135	0	0	0	0	1	0	0	0	0	A	A	1
	498	chr2	593486	CCAATcCTTtATTAcgTTTGTAC	1	136	0	0	0	0.007	0.993	0	0	0	c	C	0.993
	499	chr2	593487	CCAATcCTTtATTAcgTTTGTAC	0	0	136	1	0	0	0	0.993	0.007	0	g	G	0.993
	500	chr2	593488	CCAATcCTTtATTAcgTTTGTAC	0	0	0	138	0	0	0	0	1	0	T	T	1
	501	chr2	593489	CCAATcCTTtATTAcgTTTGTAC	0	0	1	138	0	0	0	0.007	0.993	0	T	T	0.993
	502	chr2	593490	CCAATcCTTtATTAcgTTTGTAC	0	0	0	139	0	0	0	0	1	0	T	T	1
	503	chr2	593491	CCAATcCTTtATTAcgTTTGTAC	0	0	140	0	0	0	0	1	0	0	G	G	1
	504	chr2	593492	CCAATcCTTtATTAcgTTTGTAC	0	0	0	138	0	0	0	0	1	0	T	T	1
	505	chr2	593493	CCAATcCTTtATTAcgTTTGTAC	136	1	2	0	0	0.978	0.007	0.014	0	0	A	A	0.978
	506	chr2	593494	CCAATcCTTtATTAcgTTTGTAC	0	137	1	0	0	0	0.993	0.007	0	0	C	C	0.993
CCAATTCTTGATTAACTTTGTAC	507	chr2	2894656	CCAATcCTTtATTAttTTTGTAC	0	176	0	0	0	0	1	0	0	0	C	C	1
	508	chr2	2894657	CCAATcCTTtATTAttTTTGTAC	0	174	0	3	0	0	0.983	0	0.017	0	C	C	0.983
	509	chr2	2894658	CCAATcCTTtATTAttTTTGTAC	169	1	0	6	0	0.96	0.006	0	0.034	0	A	A	0.96
	510	chr2	2894659	CCAATcCTTtATTAttTTTGTAC	174	0	1	0	0	0.994	0	0.006	0	0	A	A	0.994
	511	chr2	2894660	CCAATcCTTtATTAttTTTGTAC	0	0	0	176	0	0	0	0	1	0	T	T	1
	512	chr2	2894661	CCAATcCTTtATTAttTTTGTAC	0	175	1	0	0	0	0.994	0.006	0	0	c	C	0.994
	513	chr2	2894662	CCAATcCTTtATTAttTTTGTAC	0	172	0	5	1	0	0.966	0	0.028	0.006	C	C	0.966
	514	chr2	2894663	CCAATcCTTtATTAttTTTGTAC	0	0	0	177	0	0	0	0	1	0	T	T	1
	515	chr2	2894664	CCAATcCTTtATTAttTTTGTAC	0	0	0	177	0	0	0	0	1	0	T	T	1
	516	chr2	2894665	CCAATcCTTtATTAttTTTGTAC	0	2	0	178	0	0	0.011	0	0.989	0	t	T	0.989
	517	chr2	2894666	CCAATcCTTtATTAttTTTGTAC	180	0	0	0	0	1	0	0	0	0	A	A	1
	518	chr2	2894667	CCAATcCTTtATTAttTTTGTAC	0	0	0	184	0	0	0	0	1	0	T	T	1
	519	chr2	2894668	CCAATcCTTtATTAttTTTGTAC	0	0	0	182	0	0	0	0	1	0	T	T	1
	520	chr2	2894669	CCAATcCTTtATTAttTTTGTAC	182	0	0	0	0	1	0	0	0	0	A	A	1
	521	chr2	2894670	CCAATcCTTtATTAttTTTGTAC	0	0	0	184	0	0	0	0	1	0	t	T	1
	522	chr2	2894671	CCAATcCTTtATTAttTTTGTAC	0	0	0	183	0	0	0	0	1	0	t	T	1
	523	chr2	2894672	CCAATcCTTtATTAttTTTGTAC	0	0	0	184	0	0	0	0	1	0	T	T	1
	524	chr2	2894673	CCAATcCTTtATTAttTTTGTAC	0	0	0	187	0	0	0	0	1	0	T	T	1
	525	chr2	2894674	CCAATcCTTtATTAttTTTGTAC	45	0	5	137	0	0.241	0	0.027	0.733	0	T	T	0.733
	526	chr2	2894675	CCAATcCTTtATTAttTTTGTAC	0	0	186	0	0	0	0	1	0	0	G	G	1
	527	chr2	2894676	CCAATcCTTtATTAttTTTGTAC	0	0	0	187	0	0	0	0	1	0	T	T	1
	528	chr2	2894677	CCAATcCTTtATTAttTTTGTAC	134	0	50	2	0	0.72	0	0.269	0.011	0	A	A/G	0.720/0.269
	529	chr2	2894678	CCAATcCTTtATTAttTTTGTAC	0	187	0	0	0	0	1	0	0	0	C	C	1
GTACAAAGTTAATCAAGAATTGG	530	chr2	4911392	GTACAAAaaTAATaAAGgATCGG	1	0	149	0	0	0.007	0	0.993	0	0	G	G	0.993
	531	chr2	4911393	GTACAAAaaTAATaAAGgATCGG	1	0	0	151	0	0.007	0	0	0.993	0	T	T	0.993
	532	chr2	4911394	GTACAAAaaTAATaAAGgATCGG	149	1	0	0	0	0.993	0.007	0	0	0	A	A	0.993
	533	chr2	4911395	GTACAAAaaTAATaAAGgATCGG	0	156	0	0	0	0	1	0	0	0	C	C	1
	534	chr2	4911396	GTACAAAaaTAATaAAGgATCGG	156	0	0	0	0	1	0	0	0	0	A	A	1
	535	chr2	4911397	GTACAAAaaTAATaAAGgATCGG	154	0	0	0	0	1	0	0	0	0	A	A	1
	536	chr2	4911398	GTACAAAaaTAATaAAGgATCGG	157	0	0	0	0	1	0	0	0	0	A	A	1
	537	chr2	4911399	GTACAAAaaTAATaAAGgATCGG	156	0	0	0	0	1	0	0	0	0	a	A	1
	538	chr2	4911400	GTACAAAaaTAATaAAGgATCGG	156	0	0	0	0	1	0	0	0	0	a	A	1
	539	chr2	4911401	GTACAAAaaTAATaAAGgATCGG	0	0	0	156	0	0	0	0	1	0	T	T	1
	540	chr2	4911402	GTACAAAaaTAATaAAGgATCGG	157	0	0	0	0	1	0	0	0	0	A	A	1
	541	chr2	4911403	GTACAAAaaTAATaAAGgATCGG	155	0	0	0	1	0.994	0	0	0	0.006	A	A	0.994
	542	chr2	4911404	GTACAAAaaTAATaAAGgATCGG	0	0	1	156	0	0	0	0.006	0.994	0	T	T	0.994
	543	chr2	4911405	GTACAAAaaTAATaAAGgATCGG	157	0	0	0	0	1	0	0	0	0	a	A	1
	544	chr2	4911406	GTACAAAaaTAATaAAGgATCGG	156	0	0	0	0	1	0	0	0	0	A	A	1
	545	chr2	4911407	GTACAAAaaTAATaAAGgATCGG	154	0	2	0	0	0.987	0	0.013	0	0	A	A	0.987
	546	chr2	4911408	GTACAAAaaTAATaAAGgATCGG	1	0	156	0	0	0.006	0	0.994	0	0	G	G	0.994
	547	chr2	4911409	GTACAAAaaTAATaAAGgATCGG	0	0	155	0	0	0	0	1	0	0	g	G	1
	548	chr2	4911410	GTACAAAaaTAATaAAGgATCGG	155	0	0	0	0	1	0	0	0	0	A	A	1
	549	chr2	4911411	GTACAAAaaTAATaAAGgATCGG	0	0	0	155	0	0	0	0	1	0	T	T	1
	550	chr2	4911412	GTACAAAaaTAATaAAGgATCGG	2	150	0	1	0	0.013	0.98	0	0.007	0	C	C	0.98
	551	chr2	4911413	GTACAAAaaTAATaAAGgATCGG	0	0	154	0	0	0	0	1	0	0	G	G	1
	552	chr2	4911414	GTACAAAaaTAATaAAGgATCGG	0	0	155	0	0	0	0	1	0	0	G	G	1
GTACAAAGTTAATCAAGAATTGG	553	chr2	9509668	GaAgAAAtTTAATCAAGtATGGG	0	0	107	0	0	0	0	1	0	0	G	G	1
	554	chr2	9509669	GaAgAAAtTTAATCAAGtATGGG	100	0	5	0	0	0.952	0	0.048	0	0	a	A	0.952
	555	chr2	9509670	GaAgAAAtTTAATCAAGtATGGG	105	0	3	0	0	0.972	0	0.028	0	0	A	A	0.972
	556	chr2	9509671	GaAgAAAtTTAATCAAGtATGGG	0	0	108	0	0	0	0	1	0	0	g	G	1
	557	chr2	9509672	GaAgAAAtTTAATCAAGtATGGG	106	0	2	0	0	0.981	0	0.019	0	0	A	A	0.981
	558	chr2	9509673	GaAgAAAtTTAATCAAGtATGGG	110	0	0	0	0	1	0	0	0	0	A	A	1
	559	chr2	9509674	GaAgAAAtTTAATCAAGtATGGG	108	0	2	0	0	0.982	0	0.018	0	0	A	A	0.982
	560	chr2	9509675	GaAgAAAtTTAATCAAGtATGGG	0	1	0	111	0	0	0.009	0	0.991	0	t	T	0.991
	561	chr2	9509676	GaAgAAAtTTAATCAAGtATGGG	0	3	0	108	0	0	0.027	0	0.973	0	T	T	0.973
	562	chr2	9509677	GaAgAAAtTTAATCAAGtATGGG	0	0	0	113	0	0	0	0	1	0	T	T	1
	563	chr2	9509678	GaAgAAAtTTAATCAAGtATGGG	109	0	5	0	0	0.956	0	0.044	0	0	A	A	0.956
	564	chr2	9509679	GaAgAAAtTTAATCAAGtATGGG	112	0	0	0	0	1	0	0	0	0	A	A	1
	565	chr2	9509680	GaAgAAAtTTAATCAAGtATGGG	0	4	0	108	0	0	0.036	0	0.964	0	T	T	0.964
	566	chr2	9509681	GaAgAAAtTTAATCAAGtATGGG	0	112	0	0	0	0	1	0	0	0	C	C	1
	567	chr2	9509682	GaAgAAAtTTAATCAAGtATGGG	113	0	0	0	0	1	0	0	0	0	A	A	1
	568	chr2	9509683	GaAgAAAtTTAATCAAGtATGGG	110	1	1	0	0	0.982	0.009	0.009	0	0	A	A	0.982
	569	chr2	9509684	GaAgAAAtTTAATCAAGtATGGG	0	0	113	0	0	0	0	1	0	0	G	G	1
	570	chr2	9509685	GaAgAAAtTTAATCAAGtATGGG	0	2	0	111	0	0	0.018	0	0.982	0	t	T	0.982
	571	chr2	9509686	GaAgAAAtTTAATCAAGtATGGG	109	1	3	0	0	0.965	0.009	0.027	0	0	A	A	0.965
	572	chr2	9509687	GaAgAAAtTTAATCAAGtATGGG	0	0	0	113	0	0	0	0	1	0	T	T	1
	573	chr2	9509688	GaAgAAAtTTAATCAAGtATGGG	0	0	113	0	0	0	0	1	0	0	G	G	1
	574	chr2	9509689	GaAgAAAtTTAATCAAGtATGGG	0	1	110	0	0	0	0.009	0.991	0	0	G	G	0.991
	575	chr2	9509690	GaAgAAAtTTAATCAAGtATGGG	0	0	111	0	0	0	0	1	0	0	G	G	1
CCAATTCTTGATTAACTTTGTAC	576	chr2	13197728	CCAATTtTTttTTAACTTTtTAC	0	98	0	1	0	0	0.99	0	0.01	0	C	C	0.99
	577	chr2	13197729	CCAATTtTTttTTAACTTTtTAC	1	98	0	0	0	0.01	0.99	0	0	0	C	C	0.99
	578	chr2	13197730	CCAATTtTTttTTAACTTTtTAC	98	0	0	1	0	0.99	0	0	0.01	0	A	A	0.99
	579	chr2	13197731	CCAATTtTTttTTAACTTTtTAC	97	0	0	2	0	0.98	0	0	0.02	0	A	A	0.98
	580	chr2	13197732	CCAATTtTTttTTAACTTTtTAC	0	0	0	97	0	0	0	0	1	0	T	T	1
	581	chr2	13197733	CCAATTtTTttTTAACTTTtTAC	0	0	0	96	0	0	0	0	1	0	T	T	1
	582	chr2	13197734	CCAATTtTTttTTAACTTTtTAC	0	0	0	95	0	0	0	0	1	0	t	T	1
	583	chr2	13197735	CCAATTtTTttTTAACTTTtTAC	0	0	0	96	0	0	0	0	1	0	T	T	1
	584	chr2	13197736	CCAATTtTTttTTAACTTTtTAC	0	0	0	95	0	0	0	0	1	0	T	T	1
	585	chr2	13197737	CCAATTtTTttTTAACTTTtTAC	0	0	0	97	0	0	0	0	1	0	t	T	1
	586	chr2	13197738	CCAATTtTTttTTAACTTTtTAC	0	0	0	96	0	0	0	0	1	0	t	T	1
	587	chr2	13197739	CCAATTtTTttTTAACTTTtTAC	0	0	0	97	0	0	0	0	1	0	T	T	1
	588	chr2	13197740	CCAATTtTTttTTAACTTTtTAC	0	0	0	97	0	0	0	0	1	0	T	T	1
	589	chr2	13197741	CCAATTtTTttTTAACTTTtTAC	97	0	0	1	0	0.99	0	0	0.01	0	A	A	0.99
	590	chr2	13197742	CCAATTtTTttTTAACTTTtTAC	96	1	0	0	0	0.99	0.01	0	0	0	A	A	0.99
	591	chr2	13197743	CCAATTtTTttTTAACTTTtTAC	0	97	0	1	0	0	0.99	0	0.01	0	C	C	0.99
	592	chr2	13197744	CCAATTtTTttTTAACTTTtTAC	0	0	0	93	0	0	0	0	1	0	T	T	1
	593	chr2	13197745	CCAATTtTTttTTAACTTTtTAC	0	0	0	94	0	0	0	0	1	0	T	T	1
	594	chr2	13197746	CCAATTtTTttTTAACTTTtTAC	0	0	0	94	0	0	0	0	1	0	T	T	1
	595	chr2	13197747	CCAATTtTTttTTAACTTTtTAC	0	1	0	94	0	0	0.011	0	0.989	0	t	T	0.989
	596	chr2	13197748	CCAATTtTTttTTAACTTTtTAC	0	0	0	94	0	0	0	0	1	0	T	T	1
	597	chr2	13197749	CCAATTtTTttTTAACTTTtTAC	92	0	0	2	0	0.979	0	0	0.021	0	A	A	0.979
	598	chr2	13197750	CCAATTtTTttTTAACTTTtTAC	0	92	0	1	0	0	0.989	0	0.011	0	C	C	0.989
GTACAAAGTTAATCAAGAATTGG	599	chr2	16075546	GTACcAAGTcAATCtAcAATGGG	0	0	24	0	0	0	0	1	0	0	G	G	1
	600	chr2	16075547	GTACcAAGTcAATCtAcAATGGG	0	0	0	25	0	0	0	0	1	0	T	T	1
	601	chr2	16075548	GTACcAAGTcAATCtAcAATGGG	22	0	0	0	0	1	0	0	0	0	A	A	1
	602	chr2	16075549	GTACcAAGTcAATCtAcAATGGG	0	22	0	0	0	0	1	0	0	0	C	C	1
	603	chr2	16075550	GTACcAAGTcAATCtAcAATGGG	0	25	0	0	0	0	1	0	0	0	c	C	1
	604	chr2	16075551	GTACcAAGTcAATCtAcAATGGG	25	0	0	0	0	1	0	0	0	0	A	A	1
	605	chr2	16075552	GTACcAAGTcAATCtAcAATGGG	26	0	0	0	0	1	0	0	0	0	A	A	1
	606	chr2	16075553	GTACcAAGTcAATCtAcAATGGG	0	0	26	0	0	0	0	1	0	0	G	G	1
	607	chr2	16075554	GTACcAAGTcAATCtAcAATGGG	0	0	0	26	0	0	0	0	1	0	T	T	1
	608	chr2	16075555	GTACcAAGTcAATCtAcAATGGG	0	27	0	0	0	0	1	0	0	0	c	C	1
	609	chr2	16075556	GTACcAAGTcAATCtAcAATGGG	28	0	0	0	0	1	0	0	0	0	A	A	1
	610	chr2	16075557	GTACcAAGTcAATCtAcAATGGG	29	0	0	0	0	1	0	0	0	0	A	A	1
	611	chr2	16075558	GTACcAAGTcAATCtAcAATGGG	0	0	0	29	0	0	0	0	1	0	T	T	1
	612	chr2	16075559	GTACcAAGTcAATCtAcAATGGG	0	28	0	0	0	0	1	0	0	0	C	C	1
	613	chr2	16075560	GTACcAAGTcAATCtAcAATGGG	0	0	0	28	0	0	0	0	1	0	t	T	1
	614	chr2	16075561	GTACcAAGTcAATCtAcAATGGG	26	0	0	0	0	1	0	0	0	0	A	A	1
	615	chr2	16075562	GTACcAAGTcAATCtAcAATGGG	0	26	0	0	0	0	1	0	0	0	c	C	1
	616	chr2	16075563	GTACcAAGTcAATCtAcAATGGG	28	0	0	0	0	1	0	0	0	0	A	A	1
	617	chr2	16075564	GTACcAAGTcAATCtAcAATGGG	26	0	0	0	0	1	0	0	0	0	A	A	1
	618	chr2	16075565	GTACcAAGTcAATCtAcAATGGG	0	0	0	26	0	0	0	0	1	0	T	T	1
	619	chr2	16075566	GTACcAAGTcAATCtAcAATGGG	0	0	27	0	0	0	0	1	0	0	G	G	1
	620	chr2	16075567	GTACcAAGTcAATCtAcAATGGG	0	0	26	0	0	0	0	1	0	0	G	G	1
	621	chr2	16075568	GTACcAAGTcAATCtAcAATGGG	0	0	27	0	0	0	0	1	0	0	G	G	1
GTACAAAGTTAATCAAGAATTGG	622	chr2	41670558	GTAtAAAtTTAATCAAaAtTCGG	0	0	113	0	0	0	0	1	0	0	G	G	1
	623	chr2	41670559	GTAtAAAtTTAATCAAaAtTCGG	0	0	0	113	0	0	0	0	1	0	T	T	1
	624	chr2	41670560	GTAtAAAtTTAATCAAaAtTCGG	113	0	0	0	0	1	0	0	0	0	A	A	1
	625	chr2	41670561	GTAtAAAtTTAATCAAaAtTCGG	0	0	0	112	0	0	0	0	1	0	t	T	1
	626	chr2	41670562	GTAtAAAtTTAATCAAaAtTCGG	116	0	0	0	0	1	0	0	0	0	A	A	1
	627	chr2	41670563	GTAtAAAtTTAATCAAaAtTCGG	117	0	0	0	0	1	0	0	0	0	A	A	1
	628	chr2	41670564	GTAtAAAtTTAATCAAaAtTCGG	118	0	0	0	0	1	0	0	0	0	A	A	1
	629	chr2	41670565	GTAtAAAtTTAATCAAaAtTCGG	0	0	0	118	0	0	0	0	1	0	t	T	1
	630	chr2	41670566	GTAtAAAtTTAATCAAaAtTCGG	0	0	0	119	0	0	0	0	1	0	T	T	1
	631	chr2	41670567	GTAtAAAtTTAATCAAaAtTCGG	0	0	0	120	0	0	0	0	1	0	T	T	1
	632	chr2	41670568	GTAtAAAtTTAATCAAaAtTCGG	121	0	0	0	0	1	0	0	0	0	A	A	1
	633	chr2	41670569	GTAtAAAtTTAATCAAaAtTCGG	123	0	0	0	0	1	0	0	0	0	A	A	1
	634	chr2	41670570	GTAtAAAtTTAATCAAaAtTCGG	0	0	0	121	0	0	0	0	1	0	T	T	1
	635	chr2	41670571	GTAtAAAtTTAATCAAaAtTCGG	0	120	0	0	0	0	1	0	0	0	C	C	1
	636	chr2	41670572	GTAtAAAtTTAATCAAaAtTCGG	120	0	0	0	0	1	0	0	0	0	A	A	1
	637	chr2	41670573	GTAtAAAtTTAATCAAaAtTCGG	121	0	0	0	0	1	0	0	0	0	A	A	1
	638	chr2	41670574	GTAtAAAtTTAATCAAaAtTCGG	122	0	0	0	0	1	0	0	0	0	a	A	1
	639	chr2	41670575	GTAtAAAtTTAATCAAaAtTCGG	118	0	0	0	0	1	0	0	0	0	A	A	1
	640	chr2	41670576	GTAtAAAtTTAATCAAaAtTCGG	0	0	0	119	0	0	0	0	1	0	t	T	1
	641	chr2	41670577	GTAtAAAtTTAATCAAaAtTCGG	0	0	1	114	0	0	0	0.009	0.991	0	T	T	0.991
	642	chr2	41670578	GTAtAAAtTTAATCAAaAtTCGG	0	113	0	0	0	0	1	0	0	0	C	C	1
	643	chr2	41670579	GTAtAAAtTTAATCAAaAtTCGG	0	0	113	0	0	0	0	1	0	0	G	G	1
	644	chr2	41670580	GTAtAAAtTTAATCAAaAtTCGG	0	0	113	0	0	0	0	1	0	0	G	G	1
CCAATTCTTGATTAACTTTGTAC	645	chr2	42572235	CCTATTaTTcATTAACTcTGTAC	0	33	0	0	0	0	1	0	0	0	C	C	1
	646	chr2	42572236	CCTATTaTTcATTAACTcTGTAC	0	32	0	0	0	0	1	0	0	0	C	C	1
	647	chr2	42572237	CCTATTaTTcATTAACTcTGTAC	0	0	0	35	0	0	0	0	1	0	T	T	1
	648	chr2	42572238	CCTATTaTTcATTAACTcTGTAC	36	0	0	0	0	1	0	0	0	0	A	A	1
	649	chr2	42572239	CCTATTaTTcATTAACTcTGTAC	0	0	0	33	0	0	0	0	1	0	T	T	1
	650	chr2	42572240	CCTATTaTTcATTAACTcTGTAC	0	0	0	33	0	0	0	0	1	0	T	T	1
	651	chr2	42572241	CCTATTaTTcATTAACTcTGTAC	33	0	0	0	0	1	0	0	0	0	a	A	1
	652	chr2	42572242	CCTATTaTTcATTAACTcTGTAC	0	0	0	32	0	0	0	0	1	0	T	T	1
	653	chr2	42572243	CCTATTaTTcATTAACTcTGTAC	0	0	0	31	0	0	0	0	1	0	T	T	1
	654	chr2	42572244	CCTATTaTTcATTAACTcTGTAC	0	30	0	0	0	0	1	0	0	0	c	C	1
	655	chr2	42572245	CCTATTaTTcATTAACTcTGTAC	32	0	0	0	0	1	0	0	0	0	A	A	1
	656	chr2	42572246	CCTATTaTTcATTAACTcTGTAC	0	0	0	34	0	0	0	0	1	0	T	T	1
	657	chr2	42572247	CCTATTaTTcATTAACTcTGTAC	0	0	0	35	0	0	0	0	1	0	T	T	1
	658	chr2	42572248	CCTATTaTTcATTAACTcTGTAC	36	0	0	0	0	1	0	0	0	0	A	A	1
	659	chr2	42572249	CCTATTaTTcATTAACTcTGTAC	36	0	0	0	0	1	0	0	0	0	A	A	1
	660	chr2	42572250	CCTATTaTTcATTAACTcTGTAC	0	39	0	0	0	0	1	0	0	0	C	C	1
	661	chr2	42572251	CCTATTaTTcATTAACTcTGTAC	0	0	0	39	0	0	0	0	1	0	T	T	1
	662	chr2	42572252	CCTATTaTTcATTAACTcTGTAC	0	39	0	0	0	0	1	0	0	0	c	C	1
	663	chr2	42572253	CCTATTaTTcATTAACTcTGTAC	0	0	0	41	0	0	0	0	1	0	T	T	1
	664	chr2	42572254	CCTATTaTTcATTAACTcTGTAC	0	0	41	0	0	0	0	1	0	0	G	G	1
	665	chr2	42572255	CCTATTaTTcATTAACTcTGTAC	0	0	0	41	0	0	0	0	1	0	T	T	1
	666	chr2	42572256	CCTATTaTTcATTAACTcTGTAC	42	0	0	0	0	1	0	0	0	0	A	A	1
	667	chr2	42572257	CCTATTaTTcATTAACTcTGTAC	0	43	0	0	0	0	1	0	0	0	C	C	1
CCAATTCTTGATTAACTTTGTAC	668	chr2	46313835	CCAtTTCTTtATaAAgTTTGTAC	0	36	0	0	0	0	1	0	0	0	C	C	1
	669	chr2	46313836	CCAtTTCTTtATaAAgTTTGTAC	0	37	0	0	0	0	1	0	0	0	C	C	1
	670	chr2	46313837	CCAtTTCTTtATaAAgTTTGTAC	33	0	0	0	0	1	0	0	0	0	A	A	1
	671	chr2	46313838	CCAtTTCTTtATaAAgTTTGTAC	0	0	0	38	0	0	0	0	1	0	t	T	1
	672	chr2	46313839	CCAtTTCTTtATaAAgTTTGTAC	0	0	0	40	0	0	0	0	1	0	T	T	1
	673	chr2	46313840	CCAtTTCTTtATaAAgTTTGTAC	0	0	0	42	0	0	0	0	1	0	T	T	1
	674	chr2	46313841	CCAtTTCTTtATaAAgTTTGTAC	0	42	0	0	0	0	1	0	0	0	C	C	1
	675	chr2	46313842	CCAtTTCTTtATaAAgTTTGTAC	0	0	0	43	0	0	0	0	1	0	T	T	1
	676	chr2	46313843	CCAtTTCTTtATaAAgTTTGTAC	0	0	0	45	0	0	0	0	1	0	T	T	1
	677	chr2	46313844	CCAtTTCTTtATaAAgTTTGTAC	0	0	0	44	0	0	0	0	1	0	t	T	1
	678	chr2	46313845	CCAtTTCTTtATaAAgTTTGTAC	45	0	0	0	0	1	0	0	0	0	A	A	1
	679	chr2	46313846	CCAtTTCTTtATaAAgTTTGTAC	0	0	0	46	0	0	0	0	1	0	T	T	1
	680	chr2	46313847	CCAtTTCTTtATaAAgTTTGTAC	46	0	0	0	0	1	0	0	0	0	a	A	1
	681	chr2	46313848	CCAtTTCTTtATaAAgTTTGTAC	45	0	0	0	0	1	0	0	0	0	A	A	1
	682	chr2	46313849	CCAtTTCTTtATaAAgTTTGTAC	47	0	0	0	0	1	0	0	0	0	A	A	1
	683	chr2	46313850	CCAtTTCTTtATaAAgTTTGTAC	0	0	47	0	0	0	0	1	0	0	g	G	1
	684	chr2	46313851	CCAtTTCTTtATaAAgTTTGTAC	0	0	0	47	0	0	0	0	1	0	T	T	1
	685	chr2	46313852	CCAtTTCTTtATaAAgTTTGTAC	0	0	0	45	0	0	0	0	1	0	T	T	1
	686	chr2	46313853	CCAtTTCTTtATaAAgTTTGTAC	0	0	0	44	0	0	0	0	1	0	T	T	1
	687	chr2	46313854	CCAtTTCTTtATaAAgTTTGTAC	0	0	42	1	0	0	0	0.977	0.023	0	G	G	0.977
	688	chr2	46313855	CCAtTTCTTtATaAAgTTTGTAC	0	0	0	45	0	0	0	0	1	0	T	T	1
	689	chr2	46313856	CCAtTTCTTtATaAAgTTTGTAC	48	0	0	0	0	1	0	0	0	0	A	A	1
	690	chr2	46313857	CCAtTTCTTtATaAAgTTTGTAC	0	47	0	0	0	0	1	0	0	0	C	C	1
CCAATTCTTGATTAACTTTGTAC	691	chr3	8818488	CCTtTTCTgGATTAACTTTtTAt	0	48	0	0	0	0	1	0	0	0	C	C	1
	692	chr3	8818489	CCTtTTCTgGATTAACTTTtTAt	0	47	0	0	0	0	1	0	0	0	C	C	1
	693	chr3	8818490	CCTtTTCTgGATTAACTTTtTAt	0	0	0	47	0	0	0	0	1	0	T	T	1
	694	chr3	8818491	CCTtTTCTgGATTAACTTTtTAt	0	0	0	47	0	0	0	0	1	0	t	T	1
	695	chr3	8818492	CCTtTTCTgGATTAACTTTtTAt	0	0	0	47	1	0	0	0	0.979	0.021	T	T	0.979
	696	chr3	8818493	CCTtTTCTgGATTAACTTTtTAt	0	0	0	46	0	0	0	0	1	0	T	T	1
	697	chr3	8818494	CCTtTTCTgGATTAACTTTtTAt	0	45	0	0	0	0	1	0	0	0	C	C	1
	698	chr3	8818495	CCTtTTCTgGATTAACTTTtTAt	0	0	0	45	0	0	0	0	1	0	T	T	1
	699	chr3	8818496	CCTtTTCTgGATTAACTTTtTAt	0	0	46	0	0	0	0	1	0	0	g	G	1
	700	chr3	8818497	CCTtTTCTgGATTAACTTTtTAt	0	0	44	0	0	0	0	1	0	0	G	G	1
	701	chr3	8818498	CCTtTTCTgGATTAACTTTtTAt	45	0	0	0	0	1	0	0	0	0	A	A	1
	702	chr3	8818499	CCTtTTCTgGATTAACTTTtTAt	0	0	0	47	0	0	0	0	1	0	T	T	1
	703	chr3	8818500	CCTtTTCTgGATTAACTTTtTAt	0	0	0	44	0	0	0	0	1	0	T	T	1
	704	chr3	8818501	CCTtTTCTgGATTAACTTTtTAt	43	0	0	1	0	0.977	0	0	0.023	0	A	A	0.977
	705	chr3	8818502	CCTtTTCTgGATTAACTTTtTAt	45	0	0	0	0	1	0	0	0	0	A	A	1
	706	chr3	8818503	CCTtTTCTgGATTAACTTTtTAt	0	47	0	0	0	0	1	0	0	0	C	C	1
	707	chr3	8818504	CCTtTTCTgGATTAACTTTtTAt	0	0	0	46	0	0	0	0	1	0	T	T	1
	708	chr3	8818505	CCTtTTCTgGATTAACTTTtTAt	0	0	0	45	0	0	0	0	1	0	T	T	1
	709	chr3	8818506	CCTtTTCTgGATTAACTTTtTAt	0	0	0	45	0	0	0	0	1	0	T	T	1
	710	chr3	8818507	CCTtTTCTgGATTAACTTTtTAt	0	0	0	43	0	0	0	0	1	0	t	T	1
	711	chr3	8818508	CCTtTTCTgGATTAACTTTtTAt	0	0	0	42	0	0	0	0	1	0	T	T	1
	712	chr3	8818509	CCTtTTCTgGATTAACTTTtTAt	45	0	0	0	1	0.978	0	0	0	0.022	A	A	0.978
	713	chr3	8818510	CCTtTTCTgGATTAACTTTtTAt	0	0	0	45	0	0	0	0	1	0	t	T	1
CCAATTCTTGATTAACTTTGTAC	714	chr3	11320437	CCGATaCTTctTTAACTTTtTAC	0	49	0	0	0	0	1	0	0	0	C	C	1
	715	chr3	11320438	CCGATaCTTctTTAACTTTtTAC	1	48	0	0	0	0.02	0.98	0	0	0	C	C	0.98
	716	chr3	11320439	CCGATaCTTctTTAACTTTtTAC	0	0	49	0	0	0	0	1	0	0	G	G	1
	717	chr3	11320440	CCGATaCTTctTTAACTTTtTAC	45	0	0	0	0	1	0	0	0	0	A	A	1
	718	chr3	11320441	CCGATaCTTctTTAACTTTtTAC	0	0	0	45	0	0	0	0	1	0	T	T	1
	719	chr3	11320442	CCGATaCTTctTTAACTTTtTAC	46	0	0	0	0	1	0	0	0	0	a	A	1
	720	chr3	11320443	CCGATaCTTctTTAACTTTtTAC	0	48	0	0	0	0	1	0	0	0	C	C	1
	721	chr3	11320444	CCGATaCTTctTTAACTTTtTAC	0	0	0	49	0	0	0	0	1	0	T	T	1
	722	chr3	11320445	CCGATaCTTctTTAACTTTtTAC	0	0	0	46	0	0	0	0	1	0	T	T	1
	723	chr3	11320446	CCGATaCTTctTTAACTTTtTAC	0	44	0	0	0	0	1	0	0	0	c	C	1
	724	chr3	11320447	CCGATaCTTctTTAACTTTtTAC	0	0	0	44	0	0	0	0	1	0	t	T	1
	725	chr3	11320448	CCGATaCTTctTTAACTTTtTAC	0	0	0	45	0	0	0	0	1	0	T	T	1
	726	chr3	11320449	CCGATaCTTctTTAACTTTtTAC	0	0	0	45	0	0	0	0	1	0	T	T	1
	727	chr3	11320450	CCGATaCTTctTTAACTTTtTAC	46	0	0	0	0	1	0	0	0	0	A	A	1
	728	chr3	11320451	CCGATaCTTctTTAACTTTtTAC	44	0	0	0	0	1	0	0	0	0	A	A	1
	729	chr3	11320452	CCGATaCTTctTTAACTTTtTAC	0	44	0	0	0	0	1	0	0	0	C	C	1
	730	chr3	11320453	CCGATaCTTctTTAACTTTtTAC	0	0	0	45	0	0	0	0	1	0	T	T	1
	731	chr3	11320454	CCGATaCTTctTTAACTTTtTAC	0	0	0	43	0	0	0	0	1	0	T	T	1
	732	chr3	11320455	CCGATaCTTctTTAACTTTtTAC	0	0	0	44	0	0	0	0	1	0	T	T	1
	733	chr3	11320456	CCGATaCTTctTTAACTTTtTAC	0	0	0	44	0	0	0	0	1	0	t	T	1
	734	chr3	11320457	CCGATaCTTctTTAACTTTtTAC	0	0	1	43	0	0	0	0.023	0.977	0	T	T	0.977
	735	chr3	11320458	CCGATaCTTctTTAACTTTtTAC	42	0	0	1	0	0.977	0	0	0.023	0	A	A	0.977
	736	chr3	11320459	CCGATaCTTctTTAACTTTtTAC	0	42	0	0	0	0	1	0	0	0	C	C	1
CCAATTCTTGATTAACTTTGTAC	737	chr3	19272712	CCCATTCTTtgTcAACTTTGTAC	0	29	0	0	0	0	1	0	0	0	C	C	1
	738	chr3	19272713	CCCATTCTTtgTcAACTTTGTAC	0	31	0	0	0	0	1	0	0	0	C	C	1
	739	chr3	19272714	CCCATTCTTtgTcAACTTTGTAC	0	30	0	0	0	0	1	0	0	0	C	C	1
	740	chr3	19272715	CCCATTCTTtgTcAACTTTGTAC	31	0	0	0	0	1	0	0	0	0	A	A	1
	741	chr3	19272716	CCCATTCTTtgTcAACTTTGTAC	0	0	0	33	0	0	0	0	1	0	T	T	1
	742	chr3	19272717	CCCATTCTTtgTcAACTTTGTAC	0	0	0	35	0	0	0	0	1	0	T	T	1
	743	chr3	19272718	CCCATTCTTtgTcAACTTTGTAC	2	34	0	0	0	0.056	0.944	0	0	0	C	C	0.944
	744	chr3	19272719	CCCATTCTTtgTcAACTTTGTAC	0	0	0	35	0	0	0	0	1	0	T	T	1
	745	chr3	19272720	CCCATTCTTtgTcAACTTTGTAC	0	0	0	38	0	0	0	0	1	0	T	T	1
	746	chr3	19272721	CCCATTCTTtgTcAACTTTGTAC	0	0	0	36	0	0	0	0	1	0	t	T	1
	747	chr3	19272722	CCCATTCTTtgTcAACTTTGTAC	0	0	35	0	0	0	0	1	0	0	g	G	1
	748	chr3	19272723	CCCATTCTTtgTcAACTTTGTAC	0	0	0	36	0	0	0	0	1	0	T	T	1
	749	chr3	19272724	CCCATTCTTtgTcAACTTTGTAC	0	36	0	0	0	0	1	0	0	0	c	C	1
	750	chr3	19272725	CCCATTCTTtgTcAACTTTGTAC	38	0	0	0	0	1	0	0	0	0	A	A	1
	751	chr3	19272726	CCCATTCTTtgTcAACTTTGTAC	39	1	0	0	0	0.975	0.025	0	0	0	A	A	0.975
	752	chr3	19272727	CCCATTCTTtgTcAACTTTGTAC	0	37	0	0	0	0	1	0	0	0	C	C	1
	753	chr3	19272728	CCCATTCTTtgTcAACTTTGTAC	0	0	0	37	0	0	0	0	1	0	T	T	1
	754	chr3	19272729	CCCATTCTTtgTcAACTTTGTAC	0	0	0	40	0	0	0	0	1	0	T	T	1
	755	chr3	19272730	CCCATTCTTtgTcAACTTTGTAC	0	0	0	42	0	0	0	0	1	0	T	T	1
	756	chr3	19272731	CCCATTCTTtgTcAACTTTGTAC	0	0	40	0	0	0	0	1	0	0	G	G	1
	757	chr3	19272732	CCCATTCTTtgTcAACTTTGTAC	0	0	0	39	0	0	0	0	1	0	T	T	1
	758	chr3	19272733	CCCATTCTTtgTcAACTTTGTAC	39	0	0	0	0	1	0	0	0	0	A	A	1
	759	chr3	19272734	CCCATTCTTtgTcAACTTTGTAC	0	37	0	0	0	0	1	0	0	0	C	C	1
GTACAAAGTTAATCAAGAATTGG	760	chr3	22451895	GTcCAAtGTTAATCAAtAtTGGG	0	0	65	0	0	0	0	1	0	0	G	G	1
	761	chr3	22451896	GTcCAAtGTTAATCAAtAtTGGG	0	0	0	65	0	0	0	0	1	0	T	T	1
	762	chr3	22451897	GTcCAAtGTTAATCAAtAtTGGG	0	64	0	0	0	0	1	0	0	0	c	C	1
	763	chr3	22451898	GTcCAAtGTTAATCAAtAtTGGG	0	65	0	0	0	0	1	0	0	0	C	C	1
	764	chr3	22451899	GTcCAAtGTTAATCAAtAtTGGG	64	0	0	0	0	1	0	0	0	0	A	A	1
	765	chr3	22451900	GTcCAAtGTTAATCAAtAtTGGG	65	0	0	0	0	1	0	0	0	0	A	A	1
	766	chr3	22451901	GTcCAAtGTTAATCAAtAtTGGG	0	0	0	65	0	0	0	0	1	0	t	T	1
	767	chr3	22451902	GTcCAAtGTTAATCAAtAtTGGG	0	0	67	0	0	0	0	1	0	0	G	G	1
	768	chr3	22451903	GTcCAAtGTTAATCAAtAtTGGG	0	0	0	70	0	0	0	0	1	0	T	T	1
	769	chr3	22451904	GTcCAAtGTTAATCAAtAtTGGG	0	0	0	70	0	0	0	0	1	0	T	T	1
	770	chr3	22451905	GTcCAAtGTTAATCAAtAtTGGG	70	0	0	0	0	1	0	0	0	0	A	A	1
	771	chr3	22451906	GTcCAAtGTTAATCAAtAtTGGG	69	0	0	0	0	1	0	0	0	0	A	A	1
	772	chr3	22451907	GTcCAAtGTTAATCAAtAtTGGG	0	0	0	70	0	0	0	0	1	0	T	T	1
	773	chr3	22451908	GTcCAAtGTTAATCAAtAtTGGG	0	72	0	0	0	0	1	0	0	0	C	C	1
	774	chr3	22451909	GTcCAAtGTTAATCAAtAtTGGG	72	1	0	0	0	0.986	0.014	0	0	0	A	A	0.986
	775	chr3	22451910	GTcCAAtGTTAATCAAtAtTGGG	72	0	0	0	0	1	0	0	0	0	A	A	1
	776	chr3	22451911	GTcCAAtGTTAATCAAtAtTGGG	0	0	0	72	0	0	0	0	1	0	t	T	1
	777	chr3	22451912	GTcCAAtGTTAATCAAtAtTGGG	71	0	0	0	0	1	0	0	0	0	A	A	1
	778	chr3	22451913	GTcCAAtGTTAATCAAtAtTGGG	0	0	0	72	0	0	0	0	1	0	t	T	1
	779	chr3	22451914	GTcCAAtGTTAATCAAtAtTGGG	0	0	0	74	0	0	0	0	1	0	T	T	1
	780	chr3	22451915	GTcCAAtGTTAATCAAtAtTGGG	0	0	74	0	0	0	0	1	0	0	G	G	1
	781	chr3	22451916	GTcCAAtGTTAATCAAtAtTGGG	0	0	73	0	0	0	0	1	0	0	G	G	1
	782	chr3	22451917	GTcCAAtGTTAATCAAtAtTGGG	0	0	68	0	0	0	0	1	0	0	G	G	1
CCAATTCTTGATTAACTTTGTAC	783	chr3	26827684	CCAATcCTTtATTAttTTTGTAC	0	162	0	1	0	0	0.994	0	0.006	0	C	C	0.994
	784	chr3	26827685	CCAATcCTTtATTAttTTTGTAC	0	160	0	2	0	0	0.988	0	0.012	0	C	C	0.988
	785	chr3	26827686	CCAATcCTTtATTAttTTTGTAC	157	0	0	1	0	0.994	0	0	0.006	0	A	A	0.994
	786	chr3	26827687	CCAATcCTTtATTAttTTTGTAC	156	1	0	0	0	0.994	0.006	0	0	0	A	A	0.994
	787	chr3	26827688	CCAATcCTTtATTAttTTTGTAC	0	0	0	160	0	0	0	0	1	0	T	T	1
	788	chr3	26827689	CCAATcCTTtATTAttTTTGTAC	1	158	0	1	0	0.006	0.988	0	0.006	0	c	C	0.988
	789	chr3	26827690	CCAATcCTTtATTAttTTTGTAC	0	157	1	1	0	0	0.987	0.006	0.006	0	C	C	0.987
	790	chr3	26827691	CCAATcCTTtATTAttTTTGTAC	0	0	0	156	0	0	0	0	1	0	T	T	1
	791	chr3	26827692	CCAATcCTTtATTAttTTTGTAC	0	0	0	157	0	0	0	0	1	0	T	T	1
	792	chr3	26827693	CCAATcCTTtATTAttTTTGTAC	0	0	0	158	0	0	0	0	1	0	t	T	1
	793	chr3	26827694	CCAATcCTTtATTAttTTTGTAC	158	1	0	0	0	0.994	0.006	0	0	0	A	A	0.994
	794	chr3	26827695	CCAATcCTTtATTAttTTTGTAC	0	1	0	156	0	0	0.006	0	0.994	0	T	T	0.994
	795	chr3	26827696	CCAATcCTTtATTAttTTTGTAC	0	0	0	162	0	0	0	0	1	0	T	T	1
	796	chr3	26827697	CCAATcCTTtATTAttTTTGTAC	157	0	0	1	0	0.994	0	0	0.006	0	A	A	0.994
	797	chr3	26827698	CCAATcCTTtATTAttTTTGTAC	0	0	0	157	0	0	0	0	1	0	t	T	1
	798	chr3	26827699	CCAATcCTTtATTAttTTTGTAC	0	0	1	156	0	0	0	0.006	0.994	0	t	T	0.994
	799	chr3	26827700	CCAATcCTTtATTAttTTTGTAC	0	0	0	160	0	0	0	0	1	0	T	T	1
	800	chr3	26827701	CCAATcCTTtATTAttTTTGTAC	0	0	0	159	0	0	0	0	1	0	T	T	1
	801	chr3	26827702	CCAATcCTTtATTAttTTTGTAC	0	0	1	158	0	0	0	0.006	0.994	0	T	T	0.994
	802	chr3	26827703	CCAATcCTTtATTAttTTTGTAC	1	0	156	1	0	0.006	0	0.987	0.006	0	G	G	0.987
	803	chr3	26827704	CCAATcCTTtATTAttTTTGTAC	0	0	0	159	0	0	0	0	1	0	T	T	1
	804	chr3	26827705	CCAATcCTTtATTAttTTTGTAC	159	0	0	2	0	0.988	0	0	0.012	0	A	A	0.988
	805	chr3	26827706	CCAATcCTTtATTAttTTTGTAC	0	164	0	2	0	0	0.988	0	0.012	0	C	C	0.988
GTACAAAGTTAATCAAGAATTGG	806	chr3	36863541	GTACAAAaaTAATaAAGgATTGG	1	0	141	0	0	0.007	0	0.993	0	0	G	G	0.993
	807	chr3	36863542	GTACAAAaaTAATaAAGgATTGG	0	0	1	139	0	0	0	0.007	0.993	0	T	T	0.993
	808	chr3	36863543	GTACAAAaaTAATaAAGgATTGG	136	0	0	0	0	1	0	0	0	0	A	A	1
	809	chr3	36863544	GTACAAAaaTAATaAAGgATTGG	1	136	0	0	0	0.007	0.993	0	0	0	C	C	0.993
	810	chr3	36863545	GTACAAAaaTAATaAAGgATTGG	136	0	0	0	0	1	0	0	0	0	A	A	1
	811	chr3	36863546	GTACAAAaaTAATaAAGgATTGG	139	0	0	0	0	1	0	0	0	0	A	A	1
	812	chr3	36863547	GTACAAAaaTAATaAAGgATTGG	140	0	0	0	0	1	0	0	0	0	A	A	1
	813	chr3	36863548	GTACAAAaaTAATaAAGgATTGG	141	0	0	0	0	1	0	0	0	0	a	A	1
	814	chr3	36863549	GTACAAAaaTAATaAAGgATTGG	143	0	0	0	0	1	0	0	0	0	a	A	1
	815	chr3	36863550	GTACAAAaaTAATaAAGgATTGG	0	0	0	142	1	0	0	0	0.993	0.007	T	T	0.993
	816	chr3	36863551	GTACAAAaaTAATaAAGgATTGG	144	0	0	0	0	1	0	0	0	0	A	A	1
	817	chr3	36863552	GTACAAAaaTAATaAAGgATTGG	145	0	0	0	0	1	0	0	0	0	A	A	1
	818	chr3	36863553	GTACAAAaaTAATaAAGgATTGG	1	0	0	143	0	0.007	0	0	0.993	0	T	T	0.993
	819	chr3	36863554	GTACAAAaaTAATaAAGgATTGG	144	0	0	0	0	1	0	0	0	0	a	A	1
	820	chr3	36863555	GTACAAAaaTAATaAAGgATTGG	142	0	0	0	0	1	0	0	0	0	A	A	1
	821	chr3	36863556	GTACAAAaaTAATaAAGgATTGG	140	0	0	0	0	1	0	0	0	0	A	A	1
	822	chr3	36863557	GTACAAAaaTAATaAAGgATTGG	0	0	140	0	0	0	0	1	0	0	G	G	1
	823	chr3	36863558	GTACAAAaaTAATaAAGgATTGG	0	0	140	1	0	0	0	0.993	0.007	0	g	G	0.993
	824	chr3	36863559	GTACAAAaaTAATaAAGgATTGG	137	2	0	0	0	0.986	0.014	0	0	0	A	A	0.986
	825	chr3	36863560	GTACAAAaaTAATaAAGgATTGG	2	0	2	136	0	0.014	0	0.014	0.971	0	T	T	0.971
	826	chr3	36863561	GTACAAAaaTAATaAAGgATTGG	1	0	1	138	0	0.007	0	0.007	0.986	0	T	T	0.986
	827	chr3	36863562	GTACAAAaaTAATaAAGgATTGG	1	0	138	0	0	0.007	0	0.993	0	0	G	G	0.993
	828	chr3	36863563	GTACAAAaaTAATaAAGgATTGG	0	0	137	0	0	0	0	1	0	0	G	G	1
GTACAAAGTTAATCAAGAATTGG	829	chr3	40177214	GTACAAAaaTAATaAAGgATTGG	1	0	159	0	0	0.006	0	0.994	0	0	G	G	0.994
	830	chr3	40177215	GTACAAAaaTAATaAAGgATTGG	0	0	0	163	0	0	0	0	1	0	T	T	1
	831	chr3	40177216	GTACAAAaaTAATaAAGgATTGG	164	0	0	0	0	1	0	0	0	0	A	A	1
	832	chr3	40177217	GTACAAAaaTAATaAAGgATTGG	2	161	0	0	0	0.012	0.988	0	0	0	C	C	0.988
	833	chr3	40177218	GTACAAAaaTAATaAAGgATTGG	161	0	0	0	0	1	0	0	0	0	A	A	1
	834	chr3	40177219	GTACAAAaaTAATaAAGgATTGG	161	0	0	0	0	1	0	0	0	0	A	A	1
	835	chr3	40177220	GTACAAAaaTAATaAAGgATTGG	162	0	0	0	0	1	0	0	0	0	A	A	1
	836	chr3	40177221	GTACAAAaaTAATaAAGgATTGG	166	1	0	0	0	0.994	0.006	0	0	0	a	A	0.994
	837	chr3	40177222	GTACAAAaaTAATaAAGgATTGG	168	0	0	0	0	1	0	0	0	0	a	A	1
	838	chr3	40177223	GTACAAAaaTAATaAAGgATTGG	1	0	0	167	0	0.006	0	0	0.994	0	T	T	0.994
	839	chr3	40177224	GTACAAAaaTAATaAAGgATTGG	172	0	0	0	0	1	0	0	0	0	A	A	1
	840	chr3	40177225	GTACAAAaaTAATaAAGgATTGG	172	0	0	0	0	1	0	0	0	0	A	A	1
	841	chr3	40177226	GTACAAAaaTAATaAAGgATTGG	1	0	0	174	1	0.006	0	0	0.989	0.006	T	T	0.989
	842	chr3	40177227	GTACAAAaaTAATaAAGgATTGG	174	1	0	0	0	0.994	0.006	0	0	0	a	A	0.994
	843	chr3	40177228	GTACAAAaaTAATaAAGgATTGG	177	0	0	0	0	1	0	0	0	0	A	A	1
	844	chr3	40177229	GTACAAAaaTAATaAAGgATTGG	177	0	0	0	0	1	0	0	0	0	A	A	1
	845	chr3	40177230	GTACAAAaaTAATaAAGgATTGG	2	0	175	0	0	0.011	0	0.989	0	0	G	G	0.989
	846	chr3	40177231	GTACAAAaaTAATaAAGgATTGG	0	0	178	0	0	0	0	1	0	0	g	G	1
	847	chr3	40177232	GTACAAAaaTAATaAAGgATTGG	176	0	0	0	0	1	0	0	0	0	A	A	1
	848	chr3	40177233	GTACAAAaaTAATaAAGgATTGG	2	0	0	174	0	0.011	0	0	0.989	0	T	T	0.989
	849	chr3	40177234	GTACAAAaaTAATaAAGgATTGG	2	0	2	171	0	0.011	0	0.011	0.977	0	T	T	0.977
	850	chr3	40177235	GTACAAAaaTAATaAAGgATTGG	1	0	172	0	0	0.006	0	0.994	0	0	G	G	0.994
	851	chr3	40177236	GTACAAAaaTAATaAAGgATTGG	0	0	171	0	0	0	0	1	0	0	G	G	1
GTACAAAGTTAATCAAGAATTGG	852	chr3	49879015	GaACAAAcTTAATtAAGAAgTGG	0	0	43	0	0	0	0	1	0	0	G	G	1
	853	chr3	49879016	GaACAAAcTTAATtAAGAAgTGG	40	0	0	0	0	1	0	0	0	0	a	A	1
	854	chr3	49879017	GaACAAAcTTAATtAAGAAgTGG	44	0	0	0	0	1	0	0	0	0	A	A	1
	855	chr3	49879018	GaACAAAcTTAATtAAGAAgTGG	0	48	0	0	0	0	1	0	0	0	C	C	1
	856	chr3	49879019	GaACAAAcTTAATtAAGAAgTGG	50	0	0	0	0	1	0	0	0	0	A	A	1
	857	chr3	49879020	GaACAAAcTTAATtAAGAAgTGG	48	0	0	0	0	1	0	0	0	0	A	A	1
	858	chr3	49879021	GaACAAAcTTAATtAAGAAgTGG	49	0	0	0	0	1	0	0	0	0	A	A	1
	859	chr3	49879022	GaACAAAcTTAATtAAGAAgTGG	0	48	0	0	0	0	1	0	0	0	c	C	1
	860	chr3	49879023	GaACAAAcTTAATtAAGAAgTGG	0	0	0	48	0	0	0	0	1	0	T	T	1
	861	chr3	49879024	GaACAAAcTTAATtAAGAAgTGG	0	0	0	46	0	0	0	0	1	0	T	T	1
	862	chr3	49879025	GaACAAAcTTAATtAAGAAgTGG	42	0	0	0	0	1	0	0	0	0	A	A	1
	863	chr3	49879026	GaACAAAcTTAATtAAGAAgTGG	38	0	0	0	0	1	0	0	0	0	A	A	1
	864	chr3	49879027	GaACAAAcTTAATtAAGAAgTGG	0	0	0	38	0	0	0	0	1	0	T	T	1
	865	chr3	49879028	GaACAAAcTTAATtAAGAAgTGG	0	0	0	38	0	0	0	0	1	0	t	T	1
	866	chr3	49879029	GaACAAAcTTAATtAAGAAgTGG	38	0	0	0	0	1	0	0	0	0	A	A	1
	867	chr3	49879030	GaACAAAcTTAATtAAGAAgTGG	38	0	0	0	0	1	0	0	0	0	A	A	1
	868	chr3	49879031	GaACAAAcTTAATtAAGAAgTGG	0	0	37	0	0	0	0	1	0	0	G	G	1
	869	chr3	49879032	GaACAAAcTTAATtAAGAAgTGG	37	0	0	0	0	1	0	0	0	0	A	A	1
	870	chr3	49879033	GaACAAAcTTAATtAAGAAgTGG	38	0	0	0	0	1	0	0	0	0	A	A	1
	871	chr3	49879034	GaACAAAcTTAATtAAGAAgTGG	0	0	39	0	0	0	0	1	0	0	g	G	1
	872	chr3	49879035	GaACAAAcTTAATtAAGAAgTGG	0	0	0	40	0	0	0	0	1	0	T	T	1
	873	chr3	49879036	GaACAAAcTTAATtAAGAAgTGG	0	0	40	0	0	0	0	1	0	0	G	G	1
	874	chr3	49879037	GaACAAAcTTAATtAAGAAgTGG	0	0	39	0	0	0	0	1	0	0	G	G	1
CCAATTCTTGATTAACTTTGTAC	875	chr3	63464362	CCAATaaTTGATTAgCTTTGTAt	0	36	0	0	0	0	1	0	0	0	C	C	1
	876	chr3	63464363	CCAATaaTTGATTAgCTTTGTAt	0	32	0	1	0	0	0.97	0	0.03	0	C	C	0.97
	877	chr3	63464364	CCAATaaTTGATTAgCTTTGTAt	34	0	0	0	0	1	0	0	0	0	A	A	1
	878	chr3	63464365	CCAATaaTTGATTAgCTTTGTAt	37	0	0	0	0	1	0	0	0	0	A	A	1
	879	chr3	63464366	CCAATaaTTGATTAgCTTTGTAt	0	0	0	39	0	0	0	0	1	0	T	T	1
	880	chr3	63464367	CCAATaaTTGATTAgCTTTGTAt	39	0	0	0	0	1	0	0	0	0	a	A	1
	881	chr3	63464368	CCAATaaTTGATTAgCTTTGTAt	39	0	0	0	0	1	0	0	0	0	a	A	1
	882	chr3	63464369	CCAATaaTTGATTAgCTTTGTAt	0	0	0	39	0	0	0	0	1	0	T	T	1
	883	chr3	63464370	CCAATaaTTGATTAgCTTTGTAt	0	0	0	39	0	0	0	0	1	0	T	T	1
	884	chr3	63464371	CCAATaaTTGATTAgCTTTGTAt	0	0	38	0	0	0	0	1	0	0	G	G	1
	885	chr3	63464372	CCAATaaTTGATTAgCTTTGTAt	38	0	0	0	0	1	0	0	0	0	A	A	1
	886	chr3	63464373	CCAATaaTTGATTAgCTTTGTAt	0	0	0	38	0	0	0	0	1	0	T	T	1
	887	chr3	63464374	CCAATaaTTGATTAgCTTTGTAt	0	0	0	38	0	0	0	0	1	0	T	T	1
	888	chr3	63464375	CCAATaaTTGATTAgCTTTGTAt	39	0	0	0	0	1	0	0	0	0	A	A	1
	889	chr3	63464376	CCAATaaTTGATTAgCTTTGTAt	0	0	41	0	0	0	0	1	0	0	g	G	1
	890	chr3	63464377	CCAATaaTTGATTAgCTTTGTAt	0	41	0	0	0	0	1	0	0	0	C	C	1
	891	chr3	63464378	CCAATaaTTGATTAgCTTTGTAt	0	0	0	41	0	0	0	0	1	0	T	T	1
	892	chr3	63464379	CCAATaaTTGATTAgCTTTGTAt	0	0	0	39	0	0	0	0	1	0	T	T	1
	893	chr3	63464380	CCAATaaTTGATTAgCTTTGTAt	0	0	0	45	0	0	0	0	1	0	T	T	1
	894	chr3	63464381	CCAATaaTTGATTAgCTTTGTAt	0	0	43	0	0	0	0	1	0	0	G	G	1
	895	chr3	63464382	CCAATaaTTGATTAgCTTTGTAt	0	0	0	44	0	0	0	0	1	0	T	T	1
	896	chr3	63464383	CCAATaaTTGATTAgCTTTGTAt	45	0	0	0	0	1	0	0	0	0	A	A	1
	897	chr3	63464384	CCAATaaTTGATTAgCTTTGTAt	1	0	0	41	0	0.024	0	0	0.976	0	t	T	0.976
CCAATTCTTGATTAACTTTGTAC	898	chr4	8878508	CCAATcCTTtATTAttTTTGTAC	0	193	0	0	0	0	1	0	0	0	C	C	1
	899	chr4	8878509	CCAATcCTTtATTAttTTTGTAC	0	194	0	0	0	0	1	0	0	0	C	C	1
	900	chr4	8878510	CCAATcCTTtATTAttTTTGTAC	191	0	0	1	0	0.995	0	0	0.005	0	A	A	0.995
	901	chr4	8878511	CCAATcCTTtATTAttTTTGTAC	191	0	1	0	0	0.995	0	0.005	0	0	A	A	0.995
	902	chr4	8878512	CCAATcCTTtATTAttTTTGTAC	0	0	0	194	0	0	0	0	1	0	T	T	1
	903	chr4	8878513	CCAATcCTTtATTAttTTTGTAC	0	192	0	0	0	0	1	0	0	0	c	C	1
	904	chr4	8878514	CCAATcCTTtATTAttTTTGTAC	0	190	0	3	0	0	0.984	0	0.016	0	C	C	0.984
	905	chr4	8878515	CCAATcCTTtATTAttTTTGTAC	0	0	0	191	0	0	0	0	1	0	T	T	1
	906	chr4	8878516	CCAATcCTTtATTAttTTTGTAC	0	0	0	193	0	0	0	0	1	0	T	T	1
	907	chr4	8878517	CCAATcCTTtATTAttTTTGTAC	0	0	0	192	0	0	0	0	1	0	t	T	1
	908	chr4	8878518	CCAATcCTTtATTAttTTTGTAC	188	0	0	2	0	0.989	0	0	0.011	0	A	A	0.989
	909	chr4	8878519	CCAATcCTTtATTAttTTTGTAC	0	0	0	193	0	0	0	0	1	0	T	T	1
	910	chr4	8878520	CCAATcCTTtATTAttTTTGTAC	0	0	0	195	0	0	0	0	1	0	T	T	1
	911	chr4	8878521	CCAATcCTTtATTAttTTTGTAC	187	2	0	3	0	0.974	0.01	0	0.016	0	A	A	0.974
	912	chr4	8878522	CCAATcCTTtATTAttTTTGTAC	0	0	0	189	0	0	0	0	1	0	t	T	1
	913	chr4	8878523	CCAATcCTTtATTAttTTTGTAC	0	0	0	189	0	0	0	0	1	0	t	T	1
	914	chr4	8878524	CCAATcCTTtATTAttTTTGTAC	0	0	0	188	0	0	0	0	1	0	T	T	1
	915	chr4	8878525	CCAATcCTTtATTAttTTTGTAC	0	0	0	189	0	0	0	0	1	0	T	T	1
	916	chr4	8878526	CCAATcCTTtATTAttTTTGTAC	1	0	0	185	0	0.005	0	0	0.995	0	T	T	0.995
	917	chr4	8878527	CCAATcCTTtATTAttTTTGTAC	0	0	186	2	0	0	0	0.989	0.011	0	G	G	0.989
	918	chr4	8878528	CCAATcCTTtATTAttTTTGTAC	0	0	1	186	0	0	0	0.005	0.995	0	T	T	0.995
	919	chr4	8878529	CCAATcCTTtATTAttTTTGTAC	182	1	1	1	0	0.984	0.005	0.005	0.005	0	A	A	0.984
	920	chr4	8878530	CCAATcCTTtATTAttTTTGTAC	0	185	0	0	0	0	1	0	0	0	C	C	1
CCAATTCTTGATTAACTTTGTAC	921	chr4	15103187	CCAATTCTTGATaAACTTaGTtt	0	38	0	0	0	0	1	0	0	0	C	C	1
	922	chr4	15103188	CCAATTCTTGATaAACTTaGTtt	0	38	0	0	0	0	1	0	0	0	C	C	1
	923	chr4	15103189	CCAATTCTTGATaAACTTaGTtt	38	0	0	0	0	1	0	0	0	0	A	A	1
	924	chr4	15103190	CCAATTCTTGATaAACTTaGTtt	37	0	0	0	0	1	0	0	0	0	A	A	1
	925	chr4	15103191	CCAATTCTTGATaAACTTaGTtt	0	0	1	37	0	0	0	0.026	0.974	0	T	T	0.974
	926	chr4	15103192	CCAATTCTTGATaAACTTaGTtt	0	0	0	37	0	0	0	0	1	0	T	T	1
	927	chr4	15103193	CCAATTCTTGATaAACTTaGTtt	0	36	0	0	0	0	1	0	0	0	C	C	1
	928	chr4	15103194	CCAATTCTTGATaAACTTaGTtt	0	0	0	37	0	0	0	0	1	0	T	T	1
	929	chr4	15103195	CCAATTCTTGATaAACTTaGTtt	0	0	0	36	0	0	0	0	1	0	T	T	1
	930	chr4	15103196	CCAATTCTTGATaAACTTaGTtt	0	0	39	0	0	0	0	1	0	0	G	G	1
	931	chr4	15103197	CCAATTCTTGATaAACTTaGTtt	39	0	0	0	0	1	0	0	0	0	A	A	1
	932	chr4	15103198	CCAATTCTTGATaAACTTaGTtt	0	0	0	39	0	0	0	0	1	0	T	T	1
	933	chr4	15103199	CCAATTCTTGATaAACTTaGTtt	41	0	0	0	0	1	0	0	0	0	a	A	1
	934	chr4	15103200	CCAATTCTTGATaAACTTaGTtt	45	0	0	0	0	1	0	0	0	0	A	A	1
	935	chr4	15103201	CCAATTCTTGATaAACTTaGTtt	48	0	0	0	0	1	0	0	0	0	A	A	1
	936	chr4	15103202	CCAATTCTTGATaAACTTaGTtt	0	49	0	0	0	0	1	0	0	0	C	C	1
	937	chr4	15103203	CCAATTCTTGATaAACTTaGTtt	0	0	0	48	0	0	0	0	1	0	T	T	1
	938	chr4	15103204	CCAATTCTTGATaAACTTaGTtt	0	0	0	48	0	0	0	0	1	0	T	T	1
	939	chr4	15103205	CCAATTCTTGATaAACTTaGTtt	46	0	0	0	0	1	0	0	0	0	a	A	1
	940	chr4	15103206	CCAATTCTTGATaAACTTaGTtt	0	0	46	0	1	0	0	0.979	0	0.021	G	G	0.979
	941	chr4	15103207	CCAATTCTTGATaAACTTaGTtt	0	0	0	47	0	0	0	0	1	0	T	T	1
	942	chr4	15103208	CCAATTCTTGATaAACTTaGTtt	0	0	0	47	0	0	0	0	1	0	t	T	1
	943	chr4	15103209	CCAATTCTTGATaAACTTaGTtt	0	0	0	50	0	0	0	0	1	0	t	T	1
GTACAAAGTTAATCAAGAATTGG	944	chr4	20371770	tTACAAAGaTcAaCAAGAATAGG	0	0	0	30	0	0	0	0	1	0	t	T	1
	945	chr4	20371771	tTACAAAGaTcAaCAAGAATAGG	0	1	0	27	0	0	0.036	0	0.964	0	T	T	0.964
	946	chr4	20371772	tTACAAAGaTcAaCAAGAATAGG	28	0	0	0	0	1	0	0	0	0	A	A	1
	947	chr4	20371773	tTACAAAGaTcAaCAAGAATAGG	0	31	0	0	0	0	1	0	0	0	C	C	1
	948	chr4	20371774	tTACAAAGaTcAaCAAGAATAGG	31	0	0	0	0	1	0	0	0	0	A	A	1
	949	chr4	20371775	tTACAAAGaTcAaCAAGAATAGG	33	0	0	0	0	1	0	0	0	0	A	A	1
	950	chr4	20371776	tTACAAAGaTcAaCAAGAATAGG	31	0	0	0	0	1	0	0	0	0	A	A	1
	951	chr4	20371777	tTACAAAGaTcAaCAAGAATAGG	0	0	29	0	0	0	0	1	0	0	G	G	1
	952	chr4	20371778	tTACAAAGaTcAaCAAGAATAGG	29	0	0	0	0	1	0	0	0	0	a	A	1
	953	chr4	20371779	tTACAAAGaTcAaCAAGAATAGG	0	1	1	28	0	0	0.033	0.033	0.933	0	T	T	0.933
	954	chr4	20371780	tTACAAAGaTcAaCAAGAATAGG	0	30	0	0	0	0	1	0	0	0	c	C	1
	955	chr4	20371781	tTACAAAGaTcAaCAAGAATAGG	31	0	0	0	0	1	0	0	0	0	A	A	1
	956	chr4	20371782	tTACAAAGaTcAaCAAGAATAGG	30	0	0	0	0	1	0	0	0	0	a	A	1
	957	chr4	20371783	tTACAAAGaTcAaCAAGAATAGG	0	31	0	0	0	0	1	0	0	0	C	C	1
	958	chr4	20371784	tTACAAAGaTcAaCAAGAATAGG	30	0	0	0	0	1	0	0	0	0	A	A	1
	959	chr4	20371785	tTACAAAGaTcAaCAAGAATAGG	31	0	0	0	0	1	0	0	0	0	A	A	1
	960	chr4	20371786	tTACAAAGaTcAaCAAGAATAGG	0	0	31	0	0	0	0	1	0	0	G	G	1
	961	chr4	20371787	tTACAAAGaTcAaCAAGAATAGG	31	0	0	0	0	1	0	0	0	0	A	A	1
	962	chr4	20371788	tTACAAAGaTcAaCAAGAATAGG	33	0	0	0	0	1	0	0	0	0	A	A	1
	963	chr4	20371789	tTACAAAGaTcAaCAAGAATAGG	0	0	0	33	0	0	0	0	1	0	T	T	1
	964	chr4	20371790	tTACAAAGaTcAaCAAGAATAGG	33	0	0	0	0	1	0	0	0	0	A	A	1
	965	chr4	20371791	tTACAAAGaTcAaCAAGAATAGG	0	0	34	0	0	0	0	1	0	0	G	G	1
	966	chr4	20371792	tTACAAAGaTcAaCAAGAATAGG	0	0	34	0	0	0	0	1	0	0	G	G	1
GTACAAAGTTAATCAAGAATTGG	967	chr4	24256766	tTcCAAAcTTAATCAAGAtTTGG	0	0	0	23	0	0	0	0	1	0	t	T	1
	968	chr4	24256767	tTcCAAAcTTAATCAAGAtTTGG	0	0	0	24	0	0	0	0	1	0	T	T	1
	969	chr4	24256768	tTcCAAAcTTAATCAAGAtTTGG	0	24	0	0	0	0	1	0	0	0	c	C	1
	970	chr4	24256769	tTcCAAAcTTAATCAAGAtTTGG	0	22	0	0	0	0	1	0	0	0	C	C	1
	971	chr4	24256770	tTcCAAAcTTAATCAAGAtTTGG	20	0	0	0	0	1	0	0	0	0	A	A	1
	972	chr4	24256771	tTcCAAAcTTAATCAAGAtTTGG	21	0	0	0	1	0.955	0	0	0	0.045	A	A	0.955
	973	chr4	24256772	tTcCAAAcTTAATCAAGAtTTGG	21	0	0	0	0	1	0	0	0	0	A	A	1
	974	chr4	24256773	tTcCAAAcTTAATCAAGAtTTGG	0	22	0	0	0	0	1	0	0	0	c	C	1
	975	chr4	24256774	tTcCAAAcTTAATCAAGAtTTGG	0	0	0	22	0	0	0	0	1	0	T	T	1
	976	chr4	24256775	tTcCAAAcTTAATCAAGAtTTGG	0	0	0	22	0	0	0	0	1	0	T	T	1
	977	chr4	24256776	tTcCAAAcTTAATCAAGAtTTGG	19	1	0	1	0	0.905	0.048	0	0.048	0	A	A	0.905
	978	chr4	24256777	tTcCAAAcTTAATCAAGAtTTGG	22	0	0	0	0	1	0	0	0	0	A	A	1
	979	chr4	24256778	tTcCAAAcTTAATCAAGAtTTGG	0	0	0	24	0	0	0	0	1	0	T	T	1
	980	chr4	24256779	tTcCAAAcTTAATCAAGAtTTGG	1	22	0	0	0	0.043	0.957	0	0	0	C	C	0.957
	981	chr4	24256780	tTcCAAAcTTAATCAAGAtTTGG	25	0	0	0	0	1	0	0	0	0	A	A	1
	982	chr4	24256781	tTcCAAAcTTAATCAAGAtTTGG	25	0	0	0	0	1	0	0	0	0	A	A	1
	983	chr4	24256782	tTcCAAAcTTAATCAAGAtTTGG	0	0	25	0	0	0	0	1	0	0	G	G	1
	984	chr4	24256783	tTcCAAAcTTAATCAAGAtTTGG	27	0	0	0	0	1	0	0	0	0	A	A	1
	985	chr4	24256784	tTcCAAAcTTAATCAAGAtTTGG	0	0	0	27	0	0	0	0	1	0	t	T	1
	986	chr4	24256785	tTcCAAAcTTAATCAAGAtTTGG	0	0	0	26	0	0	0	0	1	0	T	T	1
	987	chr4	24256786	tTcCAAAcTTAATCAAGAtTTGG	0	0	0	27	0	0	0	0	1	0	T	T	1
	988	chr4	24256787	tTcCAAAcTTAATCAAGAtTTGG	0	0	26	0	0	0	0	1	0	0	G	G	1
	989	chr4	24256788	tTcCAAAcTTAATCAAGAtTTGG	0	0	26	0	0	0	0	1	0	0	G	G	1
GTACAAAGTTAATCAAGAATTGG	990	chr4	26854730	GTACAAAaaTAATaAAGgATTGG	0	0	41	0	0	0	0	1	0	0	G	G	1
	991	chr4	26854731	GTACAAAaaTAATaAAGgATTGG	0	0	0	40	0	0	0	0	1	0	T	T	1
	992	chr4	26854732	GTACAAAaaTAATaAAGgATTGG	40	0	0	0	0	1	0	0	0	0	A	A	1
	993	chr4	26854733	GTACAAAaaTAATaAAGgATTGG	1	37	0	0	0	0.026	0.974	0	0	0	C	C	0.974
	994	chr4	26854734	GTACAAAaaTAATaAAGgATTGG	38	0	0	0	0	1	0	0	0	0	A	A	1
	995	chr4	26854735	GTACAAAaaTAATaAAGgATTGG	38	0	0	0	0	1	0	0	0	0	A	A	1
	996	chr4	26854736	GTACAAAaaTAATaAAGgATTGG	38	0	0	0	0	1	0	0	0	0	A	A	1
	997	chr4	26854737	GTACAAAaaTAATaAAGgATTGG	38	0	0	0	0	1	0	0	0	0	a	A	1
	998	chr4	26854738	GTACAAAaaTAATaAAGgATTGG	38	0	0	0	0	1	0	0	0	0	a	A	1
	999	chr4	26854739	GTACAAAaaTAATaAAGgATTGG	0	0	0	38	0	0	0	0	1	0	T	T	1
	1000	chr4	26854740	GTACAAAaaTAATaAAGgATTGG	38	0	0	0	0	1	0	0	0	0	A	A	1
	1001	chr4	26854741	GTACAAAaaTAATaAAGgATTGG	37	0	0	0	0	1	0	0	0	0	A	A	1
	1002	chr4	26854742	GTACAAAaaTAATaAAGgATTGG	0	0	0	35	0	0	0	0	1	0	T	T	1
	1003	chr4	26854743	GTACAAAaaTAATaAAGgATTGG	35	0	0	0	0	1	0	0	0	0	a	A	1
	1004	chr4	26854744	GTACAAAaaTAATaAAGgATTGG	34	0	0	0	0	1	0	0	0	0	A	A	1
	1005	chr4	26854745	GTACAAAaaTAATaAAGgATTGG	33	0	0	0	0	1	0	0	0	0	A	A	1
	1006	chr4	26854746	GTACAAAaaTAATaAAGgATTGG	0	0	31	0	0	0	0	1	0	0	G	G	1
	1007	chr4	26854747	GTACAAAaaTAATaAAGgATTGG	0	0	30	0	0	0	0	1	0	0	g	G	1
	1008	chr4	26854748	GTACAAAaaTAATaAAGgATTGG	30	0	0	0	0	1	0	0	0	0	A	A	1
	1009	chr4	26854749	GTACAAAaaTAATaAAGgATTGG	0	0	0	27	0	0	0	0	1	0	T	T	1
	1010	chr4	26854750	GTACAAAaaTAATaAAGgATTGG	1	0	0	25	0	0.038	0	0	0.962	0	T	T	0.962
	1011	chr4	26854751	GTACAAAaaTAATaAAGgATTGG	0	0	26	0	0	0	0	1	0	0	G	G	1
	1012	chr4	26854752	GTACAAAaaTAATaAAGgATTGG	0	0	24	0	0	0	0	1	0	0	G	G	1
GTACAAAGTTAATCAAGAATTGG	1013	chr4	26880953	GTACAAAaaTAATaAAGgATTGG	0	0	77	0	0	0	0	1	0	0	G	G	1
	1014	chr4	26880954	GTACAAAaaTAATaAAGgATTGG	0	0	0	77	0	0	0	0	1	0	T	T	1
	1015	chr4	26880955	GTACAAAaaTAATaAAGgATTGG	77	0	0	0	0	1	0	0	0	0	A	A	1
	1016	chr4	26880956	GTACAAAaaTAATaAAGgATTGG	0	77	0	0	0	0	1	0	0	0	C	C	1
	1017	chr4	26880957	GTACAAAaaTAATaAAGgATTGG	77	0	0	0	0	1	0	0	0	0	A	A	1
	1018	chr4	26880958	GTACAAAaaTAATaAAGgATTGG	77	0	0	0	0	1	0	0	0	0	A	A	1
	1019	chr4	26880959	GTACAAAaaTAATaAAGgATTGG	80	0	0	0	0	1	0	0	0	0	A	A	1
	1020	chr4	26880960	GTACAAAaaTAATaAAGgATTGG	80	1	0	0	0	0.988	0.012	0	0	0	a	A	0.988
	1021	chr4	26880961	GTACAAAaaTAATaAAGgATTGG	80	0	1	0	0	0.988	0	0.012	0	0	a	A	0.988
	1022	chr4	26880962	GTACAAAaaTAATaAAGgATTGG	0	0	0	81	0	0	0	0	1	0	T	T	1
	1023	chr4	26880963	GTACAAAaaTAATaAAGgATTGG	82	0	0	0	0	1	0	0	0	0	A	A	1
	1024	chr4	26880964	GTACAAAaaTAATaAAGgATTGG	82	0	0	0	0	1	0	0	0	0	A	A	1
	1025	chr4	26880965	GTACAAAaaTAATaAAGgATTGG	0	0	0	82	0	0	0	0	1	0	T	T	1
	1026	chr4	26880966	GTACAAAaaTAATaAAGgATTGG	83	0	0	0	0	1	0	0	0	0	a	A	1
	1027	chr4	26880967	GTACAAAaaTAATaAAGgATTGG	83	0	0	0	0	1	0	0	0	0	A	A	1
	1028	chr4	26880968	GTACAAAaaTAATaAAGgATTGG	84	0	0	0	0	1	0	0	0	0	A	A	1
	1029	chr4	26880969	GTACAAAaaTAATaAAGgATTGG	0	0	84	0	0	0	0	1	0	0	G	G	1
	1030	chr4	26880970	GTACAAAaaTAATaAAGgATTGG	2	1	82	0	0	0.024	0.012	0.965	0	0	g	G	0.965
	1031	chr4	26880971	GTACAAAaaTAATaAAGgATTGG	85	0	0	0	0	1	0	0	0	0	A	A	1
	1032	chr4	26880972	GTACAAAaaTAATaAAGgATTGG	3	0	0	82	0	0.035	0	0	0.965	0	T	T	0.965
	1033	chr4	26880973	GTACAAAaaTAATaAAGgATTGG	2	1	0	83	0	0.023	0.012	0	0.965	0	T	T	0.965
	1034	chr4	26880974	GTACAAAaaTAATaAAGgATTGG	0	0	86	0	0	0	0	1	0	0	G	G	1
	1035	chr4	26880975	GTACAAAaaTAATaAAGgATTGG	0	0	88	0	0	0	0	1	0	0	G	G	1
CCAATTCTTGATTAACTTTGTAC	1036	chr4	29640955	CCAATTCTTcATcAAaTTcGTAC	0	54	0	0	0	0	1	0	0	0	C	C	1
	1037	chr4	29640956	CCAATTCTTcATcAAaTTcGTAC	0	53	0	0	0	0	1	0	0	0	C	C	1
	1038	chr4	29640957	CCAATTCTTcATcAAaTTcGTAC	54	0	0	0	0	1	0	0	0	0	A	A	1
	1039	chr4	29640958	CCAATTCTTcATcAAaTTcGTAC	52	0	0	0	0	1	0	0	0	0	A	A	1
	1040	chr4	29640959	CCAATTCTTcATcAAaTTcGTAC	0	0	0	52	0	0	0	0	1	0	T	T	1
	1041	chr4	29640960	CCAATTCTTcATcAAaTTcGTAC	0	0	0	52	0	0	0	0	1	0	T	T	1
	1042	chr4	29640961	CCAATTCTTcATcAAaTTcGTAC	0	51	0	0	0	0	1	0	0	0	C	C	1
	1043	chr4	29640962	CCAATTCTTcATcAAaTTcGTAC	0	0	0	50	0	0	0	0	1	0	T	T	1
	1044	chr4	29640963	CCAATTCTTcATcAAaTTcGTAC	0	0	0	53	0	0	0	0	1	0	T	T	1
	1045	chr4	29640964	CCAATTCTTcATcAAaTTcGTAC	0	53	0	0	0	0	1	0	0	0	c	C	1
	1046	chr4	29640965	CCAATTCTTcATcAAaTTcGTAC	52	0	0	0	0	1	0	0	0	0	A	A	1
	1047	chr4	29640966	CCAATTCTTcATcAAaTTcGTAC	0	0	0	51	0	0	0	0	1	0	T	T	1
	1048	chr4	29640967	CCAATTCTTcATcAAaTTcGTAC	0	53	0	0	1	0	0.981	0	0	0.019	c	C	0.981
	1049	chr4	29640968	CCAATTCTTcATcAAaTTcGTAC	55	0	0	0	0	1	0	0	0	0	A	A	1
	1050	chr4	29640969	CCAATTCTTcATcAAaTTcGTAC	55	0	0	0	0	1	0	0	0	0	A	A	1
	1051	chr4	29640970	CCAATTCTTcATcAAaTTcGTAC	53	0	0	0	0	1	0	0	0	0	a	A	1
	1052	chr4	29640971	CCAATTCTTcATcAAaTTcGTAC	0	0	0	52	0	0	0	0	1	0	T	T	1
	1053	chr4	29640972	CCAATTCTTcATcAAaTTcGTAC	0	1	0	51	0	0	0.019	0	0.981	0	T	T	0.981
	1054	chr4	29640973	CCAATTCTTcATcAAaTTcGTAC	0	50	0	0	0	0	1	0	0	0	c	C	1
	1055	chr4	29640974	CCAATTCTTcATcAAaTTcGTAC	0	0	48	0	0	0	0	1	0	0	G	G	1
	1056	chr4	29640975	CCAATTCTTcATcAAaTTcGTAC	0	0	0	48	0	0	0	0	1	0	T	T	1
	1057	chr4	29640976	CCAATTCTTcATcAAaTTcGTAC	52	0	0	0	0	1	0	0	0	0	A	A	1
	1058	chr4	29640977	CCAATTCTTcATcAAaTTcGTAC	0	53	0	0	0	0	1	0	0	0	C	C	1
CCAATTCTTGATTAACTTTGTAC	1059	chr4	32602688	CCGAgTCgTGAcTAACTTTGTAt	0	52	0	0	0	0	1	0	0	0	C	C	1
	1060	chr4	32602689	CCGAgTCgTGAcTAACTTTGTAt	0	52	0	0	0	0	1	0	0	0	C	C	1
	1061	chr4	32602690	CCGAgTCgTGAcTAACTTTGTAt	0	0	50	0	0	0	0	1	0	0	G	G	1
	1062	chr4	32602691	CCGAgTCgTGAcTAACTTTGTAt	52	0	0	0	0	1	0	0	0	0	A	A	1
	1063	chr4	32602692	CCGAgTCgTGAcTAACTTTGTAt	0	0	52	0	0	0	0	1	0	0	g	G	1
	1064	chr4	32602693	CCGAgTCgTGAcTAACTTTGTAt	0	1	0	50	0	0	0.02	0	0.98	0	T	T	0.98
	1065	chr4	32602694	CCGAgTCgTGAcTAACTTTGTAt	0	50	0	1	0	0	0.98	0	0.02	0	C	C	0.98
	1066	chr4	32602695	CCGAgTCgTGAcTAACTTTGTAt	0	0	51	0	0	0	0	1	0	0	g	G	1
	1067	chr4	32602696	CCGAgTCgTGAcTAACTTTGTAt	0	0	0	51	0	0	0	0	1	0	T	T	1
	1068	chr4	32602697	CCGAgTCgTGAcTAACTTTGTAt	0	0	49	0	0	0	0	1	0	0	G	G	1
	1069	chr4	32602698	CCGAgTCgTGAcTAACTTTGTAt	53	0	0	0	0	1	0	0	0	0	A	A	1
	1070	chr4	32602699	CCGAgTCgTGAcTAACTTTGTAt	0	52	0	0	0	0	1	0	0	0	c	C	1
	1071	chr4	32602700	CCGAgTCgTGAcTAACTTTGTAt	0	0	0	54	0	0	0	0	1	0	T	T	1
	1072	chr4	32602701	CCGAgTCgTGAcTAACTTTGTAt	52	0	0	0	0	1	0	0	0	0	A	A	1
	1073	chr4	32602702	CCGAgTCgTGAcTAACTTTGTAt	52	0	0	0	0	1	0	0	0	0	A	A	1
	1074	chr4	32602703	CCGAgTCgTGAcTAACTTTGTAt	0	53	0	0	0	0	1	0	0	0	C	C	1
	1075	chr4	32602704	CCGAgTCgTGAcTAACTTTGTAt	0	0	0	53	0	0	0	0	1	0	T	T	1
	1076	chr4	32602705	CCGAgTCgTGAcTAACTTTGTAt	0	0	0	52	0	0	0	0	1	0	T	T	1
	1077	chr4	32602706	CCGAgTCgTGAcTAACTTTGTAt	0	0	1	51	0	0	0	0.019	0.981	0	T	T	0.981
	1078	chr4	32602707	CCGAgTCgTGAcTAACTTTGTAt	0	0	54	0	0	0	0	1	0	0	G	G	1
	1079	chr4	32602708	CCGAgTCgTGAcTAACTTTGTAt	0	0	0	54	0	0	0	0	1	0	T	T	1
	1080	chr4	32602709	CCGAgTCgTGAcTAACTTTGTAt	53	0	0	0	0	1	0	0	0	0	A	A	1
	1081	chr4	32602710	CCGAgTCgTGAcTAACTTTGTAt	0	0	0	53	0	0	0	0	1	0	t	T	1
CCAATTCTTGATTAACTTTGTAC	1082	chr4	37883331	CCAATcCTTtATTAttTTTGTAC	0	282	0	1	0	0	0.996	0	0.004	0	C	C	0.996
	1083	chr4	37883332	CCAATcCTTtATTAttTTTGTAC	0	276	0	3	0	0	0.989	0	0.011	0	C	C	0.989
	1084	chr4	37883333	CCAATcCTTtATTAttTTTGTAC	274	0	0	1	0	0.996	0	0	0.004	0	A	A	0.996
	1085	chr4	37883334	CCAATcCTTtATTAttTTTGTAC	275	0	0	0	0	1	0	0	0	0	A	A	1
	1086	chr4	37883335	CCAATcCTTtATTAttTTTGTAC	0	0	1	271	0	0	0	0.004	0.996	0	T	T	0.996
	1087	chr4	37883336	CCAATcCTTtATTAttTTTGTAC	0	272	0	1	0	0	0.996	0	0.004	0	c	C	0.996
	1088	chr4	37883337	CCAATcCTTtATTAttTTTGTAC	0	236	0	30	0	0	0.887	0	0.113	0	C	C	0.887
	1089	chr4	37883338	CCAATcCTTtATTAttTTTGTAC	0	0	0	264	0	0	0	0	1	0	T	T	1
	1090	chr4	37883339	CCAATcCTTtATTAttTTTGTAC	0	0	0	262	0	0	0	0	1	0	T	T	1
	1091	chr4	37883340	CCAATcCTTtATTAttTTTGTAC	0	0	0	261	0	0	0	0	1	0	t	T	1
	1092	chr4	37883341	CCAATcCTTtATTAttTTTGTAC	256	0	0	3	0	0.988	0	0	0.012	0	A	A	0.988
	1093	chr4	37883342	CCAATcCTTtATTAttTTTGTAC	0	0	0	258	0	0	0	0	1	0	T	T	1
	1094	chr4	37883343	CCAATcCTTtATTAttTTTGTAC	0	0	0	256	0	0	0	0	1	0	T	T	1
	1095	chr4	37883344	CCAATcCTTtATTAttTTTGTAC	251	2	1	1	0	0.984	0.008	0.004	0.004	0	A	A	0.984
	1096	chr4	37883345	CCAATcCTTtATTAttTTTGTAC	0	0	0	249	0	0	0	0	1	0	t	T	1
	1097	chr4	37883346	CCAATcCTTtATTAttTTTGTAC	0	0	1	244	0	0	0	0.004	0.996	0	t	T	0.996
	1098	chr4	37883347	CCAATcCTTtATTAttTTTGTAC	0	0	0	241	0	0	0	0	1	0	T	T	1
	1099	chr4	37883348	CCAATcCTTtATTAttTTTGTAC	0	0	0	235	0	0	0	0	1	0	T	T	1
	1100	chr4	37883349	CCAATcCTTtATTAttTTTGTAC	15	0	0	220	0	0.064	0	0	0.936	0	T	T	0.936
	1101	chr4	37883350	CCAATcCTTtATTAttTTTGTAC	0	0	222	1	0	0	0	0.996	0.004	0	G	G	0.996
	1102	chr4	37883351	CCAATcCTTtATTAttTTTGTAC	0	0	0	220	0	0	0	0	1	0	T	T	1
	1103	chr4	37883352	CCAATcCTTtATTAttTTTGTAC	195	0	18	3	0	0.903	0	0.083	0.014	0	A	A	0.903
	1104	chr4	37883353	CCAATcCTTtATTAttTTTGTAC	1	213	0	2	0	0.005	0.986	0	0.009	0	C	C	0.986
GTACAAAGTTAATCAAGAATTGG	1105	chr4	38701686	GTACAAAGTTAATCAAGAATAGG	0	0	22	0	0	0	0	1	0	0	G	G	1
	1106	chr4	38701687	GTACAAAGTTAATCAAGAATAGG	0	0	0	21	0	0	0	0	1	0	T	T	1
	1107	chr4	38701688	GTACAAAGTTAATCAAGAATAGG	20	0	0	0	0	1	0	0	0	0	A	A	1
	1108	chr4	38701689	GTACAAAGTTAATCAAGAATAGG	0	17	0	0	0	0	1	0	0	0	C	C	1
	1109	chr4	38701690	GTACAAAGTTAATCAAGAATAGG	17	0	0	0	0	1	0	0	0	0	A	A	1
	1110	chr4	38701691	GTACAAAGTTAATCAAGAATAGG	17	0	0	0	0	1	0	0	0	0	A	A	1
	1111	chr4	38701692	GTACAAAGTTAATCAAGAATAGG	15	0	0	0	0	1	0	0	0	0	A	A	1
	1112	chr4	38701693	GTACAAAGTTAATCAAGAATAGG	0	0	14	0	0	0	0	1	0	0	G	G	1
	1113	chr4	38701694	GTACAAAGTTAATCAAGAATAGG	0	0	0	11	0	0	0	0	1	0	T	T	1
	1114	chr4	38701695	GTACAAAGTTAATCAAGAATAGG	0	0	0	11	0	0	0	0	1	0	T	T	1
	1115	chr4	38701696	GTACAAAGTTAATCAAGAATAGG	11	0	0	0	0	1	0	0	0	0	A	A	1
	1116	chr4	38701697	GTACAAAGTTAATCAAGAATAGG	8	0	0	0	0	1	0	0	0	0	A	A	1
	1117	chr4	38701698	GTACAAAGTTAATCAAGAATAGG	0	0	0	7	0	0	0	0	1	0	T	T	1
	1118	chr4	38701699	GTACAAAGTTAATCAAGAATAGG	0	6	0	0	0	0	1	0	0	0	C	C	1
	1119	chr4	38701700	GTACAAAGTTAATCAAGAATAGG	4	0	0	0	0	1	0	0	0	0	A	A	1
	1120	chr4	38701701	GTACAAAGTTAATCAAGAATAGG	2	0	0	0	0	1	0	0	0	0	A	A	1
	1121	chr4	38701702	GTACAAAGTTAATCAAGAATAGG	0	0	2	0	0	0	0	1	0	0	G	G	1
	1122	chr4	38701703	GTACAAAGTTAATCAAGAATAGG	0	0	0	1	0	0	0	0	1	0	A	T	1
	1123	chr4	38701704	GTACAAAGTTAATCAAGAATAGG	N.D.	N.D.	N.D.	N.D.	N.D.	N.D.	N.D.	N.D.	N.D.	N.D.	A	N.D.	N.D.
	1124	chr4	38701705	GTACAAAGTTAATCAAGAATAGG	N.D.	N.D.	N.D.	N.D.	N.D.	N.D.	N.D.	N.D.	N.D.	N.D.	T	N.D.	N.D.
	1125	chr4	38701706	GTACAAAGTTAATCAAGAATAGG	N.D.	N.D.	N.D.	N.D.	N.D.	N.D.	N.D.	N.D.	N.D.	N.D.	A	N.D.	N.D.
	1126	chr4	38701707	GTACAAAGTTAATCAAGAATAGG	N.D.	N.D.	N.D.	N.D.	N.D.	N.D.	N.D.	N.D.	N.D.	N.D.	G	N.D.	N.D.
	1127	chr4	38701708	GTACAAAGTTAATCAAGAATAGG	N.D.	N.D.	N.D.	N.D.	N.D.	N.D.	N.D.	N.D.	N.D.	N.D.	G	N.D.	N.D.
CCTGTCTCCACCACAGGTACACC	1128	chr4	38701745	CCAGTCTCCACCACAGGTACACC	N.D.	N.D.	N.D.	N.D.	N.D.	N.D.	N.D.	N.D.	N.D.	N.D.	C	N.D.	N.D.
	1129	chr4	38701746	CCAGTCTCCACCACAGGTACACC	N.D.	N.D.	N.D.	N.D.	N.D.	N.D.	N.D.	N.D.	N.D.	N.D.	C	N.D.	N.D.
	1130	chr4	38701747	CCAGTCTCCACCACAGGTACACC	N.D.	N.D.	N.D.	N.D.	N.D.	N.D.	N.D.	N.D.	N.D.	N.D.	A	N.D.	N.D.
	1131	chr4	38701748	CCAGTCTCCACCACAGGTACACC	N.D.	N.D.	N.D.	N.D.	N.D.	N.D.	N.D.	N.D.	N.D.	N.D.	G	N.D.	N.D.
	1132	chr4	38701749	CCAGTCTCCACCACAGGTACACC	N.D.	N.D.	N.D.	N.D.	N.D.	N.D.	N.D.	N.D.	N.D.	N.D.	T	N.D.	N.D.
	1133	chr4	38701750	CCAGTCTCCACCACAGGTACACC	0	0	1	0	0	0	0	1	0	0	C	G	1
	1134	chr4	38701751	CCAGTCTCCACCACAGGTACACC	0	0	0	1	0	0	0	0	1	0	T	T	1
	1135	chr4	38701752	CCAGTCTCCACCACAGGTACACC	0	1	0	0	0	0	1	0	0	0	C	C	1
	1136	chr4	38701753	CCAGTCTCCACCACAGGTACACC	0	3	0	0	0	0	1	0	0	0	C	C	1
	1137	chr4	38701754	CCAGTCTCCACCACAGGTACACC	3	0	0	0	0	1	0	0	0	0	A	A	1
	1138	chr4	38701755	CCAGTCTCCACCACAGGTACACC	0	6	0	0	0	0	1	0	0	0	C	C	1
	1139	chr4	38701756	CCAGTCTCCACCACAGGTACACC	0	6	0	0	0	0	1	0	0	0	C	C	1
	1140	chr4	38701757	CCAGTCTCCACCACAGGTACACC	7	0	0	0	0	1	0	0	0	0	A	A	1
	1141	chr4	38701758	CCAGTCTCCACCACAGGTACACC	0	8	0	0	0	0	1	0	0	0	C	C	1
	1142	chr4	38701759	CCAGTCTCCACCACAGGTACACC	8	0	0	0	0	1	0	0	0	0	A	A	1
	1143	chr4	38701760	CCAGTCTCCACCACAGGTACACC	0	0	8	0	0	0	0	1	0	0	G	G	1
	1144	chr4	38701761	CCAGTCTCCACCACAGGTACACC	0	0	8	0	0	0	0	1	0	0	G	G	1
	1145	chr4	38701762	CCAGTCTCCACCACAGGTACACC	0	0	0	8	0	0	0	0	1	0	T	T	1
	1146	chr4	38701763	CCAGTCTCCACCACAGGTACACC	8	0	0	0	0	1	0	0	0	0	A	A	1
	1147	chr4	38701764	CCAGTCTCCACCACAGGTACACC	0	8	0	0	0	0	1	0	0	0	C	C	1
	1148	chr4	38701765	CCAGTCTCCACCACAGGTACACC	9	0	0	0	0	1	0	0	0	0	A	A	1
	1149	chr4	38701766	CCAGTCTCCACCACAGGTACACC	0	9	0	0	0	0	1	0	0	0	C	C	1
	1150	chr4	38701767	CCAGTCTCCACCACAGGTACACC	0	9	0	0	0	0	1	0	0	0	C	C	1
GTACAAAGTTAATCAAGAATTGG	1151	chr4	44455156	GaAgAAAGTTAAaCAAaAATAGG	0	0	59	0	0	0	0	1	0	0	G	G	1
	1152	chr4	44455157	GaAgAAAGTTAAaCAAaAATAGG	59	0	0	0	0	1	0	0	0	0	a	A	1
	1153	chr4	44455158	GaAgAAAGTTAAaCAAaAATAGG	57	0	0	0	0	1	0	0	0	0	A	A	1
	1154	chr4	44455159	GaAgAAAGTTAAaCAAaAATAGG	0	0	59	0	0	0	0	1	0	0	g	G	1
	1155	chr4	44455160	GaAgAAAGTTAAaCAAaAATAGG	60	0	0	0	0	1	0	0	0	0	A	A	1
	1156	chr4	44455161	GaAgAAAGTTAAaCAAaAATAGG	60	0	0	0	0	1	0	0	0	0	A	A	1
	1157	chr4	44455162	GaAgAAAGTTAAaCAAaAATAGG	59	0	0	0	0	1	0	0	0	0	A	A	1
	1158	chr4	44455163	GaAgAAAGTTAAaCAAaAATAGG	0	0	64	0	0	0	0	1	0	0	G	G	1
	1159	chr4	44455164	GaAgAAAGTTAAaCAAaAATAGG	0	0	0	63	0	0	0	0	1	0	T	T	1
	1160	chr4	44455165	GaAgAAAGTTAAaCAAaAATAGG	0	0	0	68	0	0	0	0	1	0	T	T	1
	1161	chr4	44455166	GaAgAAAGTTAAaCAAaAATAGG	67	0	0	0	0	1	0	0	0	0	A	A	1
	1162	chr4	44455167	GaAgAAAGTTAAaCAAaAATAGG	66	0	0	0	0	1	0	0	0	0	A	A	1
	1163	chr4	44455168	GaAgAAAGTTAAaCAAaAATAGG	65	0	0	0	0	1	0	0	0	0	a	A	1
	1164	chr4	44455169	GaAgAAAGTTAAaCAAaAATAGG	0	68	0	0	0	0	1	0	0	0	C	C	1
	1165	chr4	44455170	GaAgAAAGTTAAaCAAaAATAGG	69	0	0	0	0	1	0	0	0	0	A	A	1
	1166	chr4	44455171	GaAgAAAGTTAAaCAAaAATAGG	67	0	0	0	0	1	0	0	0	0	A	A	1
	1167	chr4	44455172	GaAgAAAGTTAAaCAAaAATAGG	68	0	0	0	0	1	0	0	0	0	a	A	1
	1168	chr4	44455173	GaAgAAAGTTAAaCAAaAATAGG	67	0	0	0	0	1	0	0	0	0	A	A	1
	1169	chr4	44455174	GaAgAAAGTTAAaCAAaAATAGG	66	0	0	0	0	1	0	0	0	0	A	A	1
	1170	chr4	44455175	GaAgAAAGTTAAaCAAaAATAGG	0	0	0	68	0	0	0	0	1	0	T	T	1
	1171	chr4	44455176	GaAgAAAGTTAAaCAAaAATAGG	64	0	0	0	0	1	0	0	0	0	A	A	1
	1172	chr4	44455177	GaAgAAAGTTAAaCAAaAATAGG	0	0	64	0	0	0	0	1	0	0	G	G	1
	1173	chr4	44455178	GaAgAAAGTTAAaCAAaAATAGG	0	0	65	0	0	0	0	1	0	0	G	G	1
CCTGTCTCCACCACAGGTACACC	1174	chr4	45593949	CCTcgCTCCACCAtAGGTtCACC	0	41	0	0	0	0	1	0	0	0	C	C	1
	1175	chr4	45593950	CCTcgCTCCACCAtAGGTtCACC	0	39	0	0	0	0	1	0	0	0	C	C	1
	1176	chr4	45593951	CCTcgCTCCACCAtAGGTtCACC	0	0	0	43	0	0	0	0	1	0	T	T	1
	1177	chr4	45593952	CCTcgCTCCACCAtAGGTtCACC	0	42	0	0	0	0	1	0	0	0	c	C	1
	1178	chr4	45593953	CCTcgCTCCACCAtAGGTtCACC	0	0	42	0	0	0	0	1	0	0	g	G	1
	1179	chr4	45593954	CCTcgCTCCACCAtAGGTtCACC	0	41	0	0	0	0	1	0	0	0	C	C	1
	1180	chr4	45593955	CCTcgCTCCACCAtAGGTtCACC	0	0	0	45	0	0	0	0	1	0	T	T	1
	1181	chr4	45593956	CCTcgCTCCACCAtAGGTtCACC	0	48	0	0	0	0	1	0	0	0	C	C	1
	1182	chr4	45593957	CCTcgCTCCACCAtAGGTtCACC	0	47	0	0	0	0	1	0	0	0	C	C	1
	1183	chr4	45593958	CCTcgCTCCACCAtAGGTtCACC	47	0	0	0	0	1	0	0	0	0	A	A	1
	1184	chr4	45593959	CCTcgCTCCACCAtAGGTtCACC	0	47	0	0	0	0	1	0	0	0	C	C	1
	1185	chr4	45593960	CCTcgCTCCACCAtAGGTtCACC	1	45	0	0	0	0.022	0.978	0	0	0	C	C	0.978
	1186	chr4	45593961	CCTcgCTCCACCAtAGGTtCACC	46	0	1	0	0	0.979	0	0.021	0	0	A	A	0.979
	1187	chr4	45593962	CCTcgCTCCACCAtAGGTtCACC	0	0	0	46	0	0	0	0	1	0	t	T	1
	1188	chr4	45593963	CCTcgCTCCACCAtAGGTtCACC	44	0	0	0	0	1	0	0	0	0	A	A	1
	1189	chr4	45593964	CCTcgCTCCACCAtAGGTtCACC	0	0	44	0	0	0	0	1	0	0	G	G	1
	1190	chr4	45593965	CCTcgCTCCACCAtAGGTtCACC	0	0	43	0	0	0	0	1	0	0	G	G	1
	1191	chr4	45593966	CCTcgCTCCACCAtAGGTtCACC	0	0	0	43	0	0	0	0	1	0	T	T	1
	1192	chr4	45593967	CCTcgCTCCACCAtAGGTtCACC	0	0	0	45	0	0	0	0	1	0	t	T	1
	1193	chr4	45593968	CCTcgCTCCACCAtAGGTtCACC	0	46	0	0	0	0	1	0	0	0	C	C	1
	1194	chr4	45593969	CCTcgCTCCACCAtAGGTtCACC	46	0	0	0	0	1	0	0	0	0	A	A	1
	1195	chr4	45593970	CCTcgCTCCACCAtAGGTtCACC	0	48	0	0	0	0	1	0	0	0	C	C	1
	1196	chr4	45593971	CCTcgCTCCACCAtAGGTtCACC	0	48	0	0	0	0	1	0	0	0	C	C	1
CCTGTCTCCACCACAGGTACACC	1197	chr4	50256701	CCAGTaTCaACaACAaGTACACC	0	82	0	0	0	0	1	0	0	0	C	C	1
	1198	chr4	50256702	CCAGTaTCaACaACAaGTACACC	0	81	0	0	0	0	1	0	0	0	C	C	1
	1199	chr4	50256703	CCAGTaTCaACaACAaGTACACC	81	0	0	0	0	1	0	0	0	0	A	A	1
	1200	chr4	50256704	CCAGTaTCaACaACAaGTACACC	0	0	80	0	0	0	0	1	0	0	G	G	1
	1201	chr4	50256705	CCAGTaTCaACaACAaGTACACC	0	0	0	80	0	0	0	0	1	0	T	T	1
	1202	chr4	50256706	CCAGTaTCaACaACAaGTACACC	80	0	0	0	0	1	0	0	0	0	a	A	1
	1203	chr4	50256707	CCAGTaTCaACaACAaGTACACC	0	0	0	79	0	0	0	0	1	0	T	T	1
	1204	chr4	50256708	CCAGTaTCaACaACAaGTACACC	0	77	0	0	0	0	1	0	0	0	C	C	1
	1205	chr4	50256709	CCAGTaTCaACaACAaGTACACC	77	0	0	0	0	1	0	0	0	0	a	A	1
	1206	chr4	50256710	CCAGTaTCaACaACAaGTACACC	77	0	0	0	0	1	0	0	0	0	A	A	1
	1207	chr4	50256711	CCAGTaTCaACaACAaGTACACC	0	78	0	0	0	0	1	0	0	0	C	C	1
	1208	chr4	50256712	CCAGTaTCaACaACAaGTACACC	76	0	0	0	0	1	0	0	0	0	a	A	1
	1209	chr4	50256713	CCAGTaTCaACaACAaGTACACC	76	0	0	0	0	1	0	0	0	0	A	A	1
	1210	chr4	50256714	CCAGTaTCaACaACAaGTACACC	0	77	0	0	0	0	1	0	0	0	C	C	1
	1211	chr4	50256715	CCAGTaTCaACaACAaGTACACC	76	0	0	0	0	1	0	0	0	0	A	A	1
	1212	chr4	50256716	CCAGTaTCaACaACAaGTACACC	74	3	0	0	0	0.961	0.039	0	0	0	a	A	0.961
	1213	chr4	50256717	CCAGTaTCaACaACAaGTACACC	0	0	76	0	0	0	0	1	0	0	G	G	1
	1214	chr4	50256718	CCAGTaTCaACaACAaGTACACC	0	0	0	78	0	0	0	0	1	0	T	T	1
	1215	chr4	50256719	CCAGTaTCaACaACAaGTACACC	78	0	0	0	0	1	0	0	0	0	A	A	1
	1216	chr4	50256720	CCAGTaTCaACaACAaGTACACC	0	78	0	0	0	0	1	0	0	0	C	C	1
	1217	chr4	50256721	CCAGTaTCaACaACAaGTACACC	79	0	0	0	0	1	0	0	0	0	A	A	1
	1218	chr4	50256722	CCAGTaTCaACaACAaGTACACC	0	78	0	0	0	0	1	0	0	0	C	C	1
	1219	chr4	50256723	CCAGTaTCaACaACAaGTACACC	0	77	0	0	0	0	1	0	0	0	C	C	1
CCAATTCTTGATTAACTTTGTAC	1220	chr4	53251136	CCAAgcCTTGATTAAaTTTGTAt	0	129	0	0	0	0	1	0	0	0	C	C	1
	1221	chr4	53251137	CCAAgcCTTGATTAAaTTTGTAt	0	128	0	0	0	0	1	0	0	0	C	C	1
	1222	chr4	53251138	CCAAgcCTTGATTAAaTTTGTAt	130	0	0	0	0	1	0	0	0	0	A	A	1
	1223	chr4	53251139	CCAAgcCTTGATTAAaTTTGTAt	130	0	0	0	0	1	0	0	0	0	A	A	1
	1224	chr4	53251140	CCAAgcCTTGATTAAaTTTGTAt	0	0	131	0	0	0	0	1	0	0	g	G	1
	1225	chr4	53251141	CCAAgcCTTGATTAAaTTTGTAt	0	131	0	0	0	0	1	0	0	0	c	C	1
	1226	chr4	53251142	CCAAgcCTTGATTAAaTTTGTAt	0	132	0	0	0	0	1	0	0	0	C	C	1
	1227	chr4	53251143	CCAAgcCTTGATTAAaTTTGTAt	0	0	0	131	0	0	0	0	1	0	T	T	1
	1228	chr4	53251144	CCAAgcCTTGATTAAaTTTGTAt	0	0	0	132	0	0	0	0	1	0	T	T	1
	1229	chr4	53251145	CCAAgcCTTGATTAAaTTTGTAt	0	0	131	0	0	0	0	1	0	0	G	G	1
	1230	chr4	53251146	CCAAgcCTTGATTAAaTTTGTAt	132	0	0	0	0	1	0	0	0	0	A	A	1
	1231	chr4	53251147	CCAAgcCTTGATTAAaTTTGTAt	0	0	0	133	0	0	0	0	1	0	T	T	1
	1232	chr4	53251148	CCAAgcCTTGATTAAaTTTGTAt	1	0	0	133	0	0.007	0	0	0.993	0	T	T	0.993
	1233	chr4	53251149	CCAAgcCTTGATTAAaTTTGTAt	135	0	0	0	0	1	0	0	0	0	A	A	1
	1234	chr4	53251150	CCAAgcCTTGATTAAaTTTGTAt	136	0	0	0	0	1	0	0	0	0	A	A	1
	1235	chr4	53251151	CCAAgcCTTGATTAAaTTTGTAt	137	0	1	0	0	0.993	0	0.007	0	0	a	A	0.993
	1236	chr4	53251152	CCAAgcCTTGATTAAaTTTGTAt	0	0	0	139	0	0	0	0	1	0	T	T	1
	1237	chr4	53251153	CCAAgcCTTGATTAAaTTTGTAt	0	2	0	136	0	0	0.014	0	0.986	0	T	T	0.986
	1238	chr4	53251154	CCAAgcCTTGATTAAaTTTGTAt	0	0	0	138	0	0	0	0	1	0	T	T	1
	1239	chr4	53251155	CCAAgcCTTGATTAAaTTTGTAt	0	0	138	0	0	0	0	1	0	0	G	G	1
	1240	chr4	53251156	CCAAgcCTTGATTAAaTTTGTAt	0	0	0	138	0	0	0	0	1	0	T	T	1
	1241	chr4	53251157	CCAAgcCTTGATTAAaTTTGTAt	138	0	1	0	0	0.993	0	0.007	0	0	A	A	0.993
	1242	chr4	53251158	CCAAgcCTTGATTAAaTTTGTAt	0	0	0	141	0	0	0	0	1	0	t	T	1
GTACAAAGTTAATCAAGAATTGG	1243	chr4	56782961	GTtCtAAGTTAATgcAGAATGGG	0	0	32	0	0	0	0	1	0	0	G	G	1
	1244	chr4	56782962	GTtCtAAGTTAATgcAGAATGGG	0	0	0	34	0	0	0	0	1	0	T	T	1
	1245	chr4	56782963	GTtCtAAGTTAATgcAGAATGGG	0	0	0	34	0	0	0	0	1	0	t	T	1
	1246	chr4	56782964	GTtCtAAGTTAATgcAGAATGGG	0	35	0	0	0	0	1	0	0	0	C	C	1
	1247	chr4	56782965	GTtCtAAGTTAATgcAGAATGGG	0	0	0	37	0	0	0	0	1	0	t	T	1
	1248	chr4	56782966	GTtCtAAGTTAATgcAGAATGGG	35	0	0	0	0	1	0	0	0	0	A	A	1
	1249	chr4	56782967	GTtCtAAGTTAATgcAGAATGGG	32	0	0	0	0	1	0	0	0	0	A	A	1
	1250	chr4	56782968	GTtCtAAGTTAATgcAGAATGGG	0	0	32	0	0	0	0	1	0	0	G	G	1
	1251	chr4	56782969	GTtCtAAGTTAATgcAGAATGGG	0	0	0	30	0	0	0	0	1	0	T	T	1
	1252	chr4	56782970	GTtCtAAGTTAATgcAGAATGGG	0	0	0	28	0	0	0	0	1	0	T	T	1
	1253	chr4	56782971	GTtCtAAGTTAATgcAGAATGGG	26	0	0	0	0	1	0	0	0	0	A	A	1
	1254	chr4	56782972	GTtCtAAGTTAATgcAGAATGGG	26	0	0	0	0	1	0	0	0	0	A	A	1
	1255	chr4	56782973	GTtCtAAGTTAATgcAGAATGGG	0	0	0	27	0	0	0	0	1	0	T	T	1
	1256	chr4	56782974	GTtCtAAGTTAATgcAGAATGGG	0	0	28	0	0	0	0	1	0	0	g	G	1
	1257	chr4	56782975	GTtCtAAGTTAATgcAGAATGGG	0	28	0	0	0	0	1	0	0	0	c	C	1
	1258	chr4	56782976	GTtCtAAGTTAATgcAGAATGGG	28	0	0	0	0	1	0	0	0	0	A	A	1
	1259	chr4	56782977	GTtCtAAGTTAATgcAGAATGGG	0	0	28	0	0	0	0	1	0	0	G	G	1
	1260	chr4	56782978	GTtCtAAGTTAATgcAGAATGGG	28	0	0	0	0	1	0	0	0	0	A	A	1
	1261	chr4	56782979	GTtCtAAGTTAATgcAGAATGGG	26	0	0	0	0	1	0	0	0	0	A	A	1
	1262	chr4	56782980	GTtCtAAGTTAATgcAGAATGGG	0	0	0	26	0	0	0	0	1	0	T	T	1
	1263	chr4	56782981	GTtCtAAGTTAATgcAGAATGGG	0	0	25	0	0	0	0	1	0	0	G	G	1
	1264	chr4	56782982	GTtCtAAGTTAATgcAGAATGGG	0	0	26	0	0	0	0	1	0	0	G	G	1
	1265	chr4	56782983	GTtCtAAGTTAATgcAGAATGGG	0	0	27	0	0	0	0	1	0	0	G	G	1
CCAATTCTTGATTAACTTTGTAC	1266	chr4	60579501	CCTgTTCTTtATTAcCTTTGTAg	0	25	0	0	0	0	1	0	0	0	C	C	1
	1267	chr4	60579502	CCTgTTCTTtATTAcCTTTGTAg	0	24	0	0	0	0	1	0	0	0	C	C	1
	1268	chr4	60579503	CCTgTTCTTtATTAcCTTTGTAg	0	0	0	26	0	0	0	0	1	0	T	T	1
	1269	chr4	60579504	CCTgTTCTTtATTAcCTTTGTAg	0	0	25	0	0	0	0	1	0	0	g	G	1
	1270	chr4	60579505	CCTgTTCTTtATTAcCTTTGTAg	0	0	0	27	0	0	0	0	1	0	T	T	1
	1271	chr4	60579506	CCTgTTCTTtATTAcCTTTGTAg	0	0	0	28	0	0	0	0	1	0	T	T	1
	1272	chr4	60579507	CCTgTTCTTtATTAcCTTTGTAg	0	26	0	0	0	0	1	0	0	0	C	C	1
	1273	chr4	60579508	CCTgTTCTTtATTAcCTTTGTAg	0	0	0	26	0	0	0	0	1	0	T	T	1
	1274	chr4	60579509	CCTgTTCTTtATTAcCTTTGTAg	0	0	0	24	0	0	0	0	1	0	T	T	1
	1275	chr4	60579510	CCTgTTCTTtATTAcCTTTGTAg	0	0	0	25	0	0	0	0	1	0	t	T	1
	1276	chr4	60579511	CCTgTTCTTtATTAcCTTTGTAg	25	0	0	0	0	1	0	0	0	0	A	A	1
	1277	chr4	60579512	CCTgTTCTTtATTAcCTTTGTAg	0	0	0	25	0	0	0	0	1	0	T	T	1
	1278	chr4	60579513	CCTgTTCTTtATTAcCTTTGTAg	0	0	0	26	0	0	0	0	1	0	T	T	1
	1279	chr4	60579514	CCTgTTCTTtATTAcCTTTGTAg	25	1	0	0	0	0.962	0.038	0	0	0	A	A	0.962
	1280	chr4	60579515	CCTgTTCTTtATTAcCTTTGTAg	0	26	0	0	0	0	1	0	0	0	c	C	1
	1281	chr4	60579516	CCTgTTCTTtATTAcCTTTGTAg	0	28	0	0	0	0	1	0	0	0	C	C	1
	1282	chr4	60579517	CCTgTTCTTtATTAcCTTTGTAg	0	0	0	30	0	0	0	0	1	0	T	T	1
	1283	chr4	60579518	CCTgTTCTTtATTAcCTTTGTAg	0	0	0	30	0	0	0	0	1	0	T	T	1
	1284	chr4	60579519	CCTgTTCTTtATTAcCTTTGTAg	0	0	0	29	0	0	0	0	1	0	T	T	1
	1285	chr4	60579520	CCTgTTCTTtATTAcCTTTGTAg	0	0	29	0	0	0	0	1	0	0	G	G	1
	1286	chr4	60579521	CCTgTTCTTtATTAcCTTTGTAg	0	0	0	30	0	0	0	0	1	0	T	T	1
	1287	chr4	60579522	CCTgTTCTTtATTAcCTTTGTAg	31	0	0	0	0	1	0	0	0	0	A	A	1
	1288	chr4	60579523	CCTgTTCTTtATTAcCTTTGTAg	0	0	27	0	0	0	0	1	0	0	g	G	1
GTACAAAGTTAATCAAGAATTGG	1289	chr5	25708727	GTACAAAcgTAATaAAGgATTGG	4	0	583	1	0	0.007	0	0.991	0.002	0	G	G	0.991
	1290	chr5	25708728	GTACAAAcgTAATaAAGgATTGG	1	18	2	579	0	0.002	0.03	0.003	0.965	0	T	T	0.965
	1291	chr5	25708729	GTACAAAcgTAATaAAGgATTGG	626	0	0	0	0	1	0	0	0	0	A	A	1
	1292	chr5	25708730	GTACAAAcgTAATaAAGgATTGG	4	641	0	0	0	0.006	0.994	0	0	0	C	C	0.994
	1293	chr5	25708731	GTACAAAcgTAATaAAGgATTGG	661	0	0	0	0	1	0	0	0	0	A	A	1
	1294	chr5	25708732	GTACAAAcgTAATaAAGgATTGG	676	0	4	0	0	0.994	0	0.006	0	0	A	A	0.994
	1295	chr5	25708733	GTACAAAcgTAATaAAGgATTGG	690	0	1	0	0	0.999	0	0.001	0	0	A	A	0.999
	1296	chr5	25708734	GTACAAAcgTAATaAAGgATTGG	54	624	1	25	0	0.077	0.886	0.001	0.036	0	c	C	0.886
	1297	chr5	25708735	GTACAAAcgTAATaAAGgATTGG	17	0	707	1	0	0.023	0	0.975	0.001	0	g	G	0.975
	1298	chr5	25708736	GTACAAAcgTAATaAAGgATTGG	1	0	2	744	0	0.001	0	0.003	0.996	0	T	T	0.996
	1299	chr5	25708737	GTACAAAcgTAATaAAGgATTGG	754	0	15	0	1	0.979	0	0.019	0	0.001	A	A	0.979
	1300	chr5	25708738	GTACAAAcgTAATaAAGgATTGG	796	0	1	0	0	0.999	0	0.001	0	0	A	A	0.999
	1301	chr5	25708739	GTACAAAcgTAATaAAGgATTGG	5	0	0	804	0	0.006	0	0	0.994	0	T	T	0.994
	1302	chr5	25708740	GTACAAAcgTAATaAAGgATTGG	836	0	0	0	0	1	0	0	0	0	a	A	1
	1303	chr5	25708741	GTACAAAcgTAATaAAGgATTGG	850	0	1	0	0	0.999	0	0.001	0	0	A	A	0.999
	1304	chr5	25708742	GTACAAAcgTAATaAAGgATTGG	855	0	12	0	1	0.985	0	0.014	0	0.001	A	A	0.985
	1305	chr5	25708743	GTACAAAcgTAATaAAGgATTGG	85	0	811	9	1	0.094	0	0.895	0.01	0.001	G	G	0.895
	1306	chr5	25708744	GTACAAAcgTAATaAAGgATTGG	7	0	925	0	0	0.008	0	0.992	0	0	g	G	0.992
	1307	chr5	25708745	GTACAAAcgTAATaAAGgATTGG	956	0	0	0	0	1	0	0	0	0	A	A	1
	1308	chr5	25708746	GTACAAAcgTAATaAAGgATTGG	6	0	5	970	0	0.006	0	0.005	0.989	0	T	T	0.989
	1309	chr5	25708747	GTACAAAcgTAATaAAGgATTGG	5	1	0	994	0	0.005	0.001	0	0.994	0	T	T	0.994
	1310	chr5	25708748	GTACAAAcgTAATaAAGgATTGG	14	0	1002	5	0	0.014	0	0.981	0.005	0	G	G	0.981
	1311	chr5	25708749	GTACAAAcgTAATaAAGgATTGG	11	0	1025	0	0	0.011	0	0.989	0	0	G	G	0.989
CCAATTCTTGATTAACTTTGTAC	1312	chr5	32642236	CCTtTcCTTGATctACTTTGTAC	0	51	0	0	0	0	1	0	0	0	C	C	1
	1313	chr5	32642237	CCTtTcCTTGATctACTTTGTAC	0	52	0	0	0	0	1	0	0	0	C	C	1
	1314	chr5	32642238	CCTtTcCTTGATctACTTTGTAC	0	0	0	52	0	0	0	0	1	0	T	T	1
	1315	chr5	32642239	CCTtTcCTTGATctACTTTGTAC	0	0	0	53	0	0	0	0	1	0	t	T	1
	1316	chr5	32642240	CCTtTcCTTGATctACTTTGTAC	0	0	0	53	0	0	0	0	1	0	T	T	1
	1317	chr5	32642241	CCTtTcCTTGATctACTTTGTAC	0	51	0	1	0	0	0.981	0	0.019	0	c	C	0.981
	1318	chr5	32642242	CCTtTcCTTGATctACTTTGTAC	0	51	0	0	0	0	1	0	0	0	C	C	1
	1319	chr5	32642243	CCTtTcCTTGATctACTTTGTAC	0	0	0	52	0	0	0	0	1	0	T	T	1
	1320	chr5	32642244	CCTtTcCTTGATctACTTTGTAC	0	0	0	51	0	0	0	0	1	0	T	T	1
	1321	chr5	32642245	CCTtTcCTTGATctACTTTGTAC	0	0	50	0	0	0	0	1	0	0	G	G	1
	1322	chr5	32642246	CCTtTcCTTGATctACTTTGTAC	48	0	0	0	0	1	0	0	0	0	A	A	1
	1323	chr5	32642247	CCTtTcCTTGATctACTTTGTAC	0	0	0	51	0	0	0	0	1	0	T	T	1
	1324	chr5	32642248	CCTtTcCTTGATctACTTTGTAC	0	56	0	0	0	0	1	0	0	0	c	C	1
	1325	chr5	32642249	CCTtTcCTTGATctACTTTGTAC	0	0	0	56	0	0	0	0	1	0	t	T	1
	1326	chr5	32642250	CCTtTcCTTGATctACTTTGTAC	55	0	0	0	0	1	0	0	0	0	A	A	1
	1327	chr5	32642251	CCTtTcCTTGATctACTTTGTAC	0	53	0	0	0	0	1	0	0	0	C	C	1
	1328	chr5	32642252	CCTtTcCTTGATctACTTTGTAC	0	0	0	53	0	0	0	0	1	0	T	T	1
	1329	chr5	32642253	CCTtTcCTTGATctACTTTGTAC	0	0	0	52	0	0	0	0	1	0	T	T	1
	1330	chr5	32642254	CCTtTcCTTGATctACTTTGTAC	0	0	0	53	0	0	0	0	1	0	T	T	1
	1331	chr5	32642255	CCTtTcCTTGATctACTTTGTAC	0	0	50	0	0	0	0	1	0	0	G	G	1
	1332	chr5	32642256	CCTtTcCTTGATctACTTTGTAC	0	0	0	48	0	0	0	0	1	0	T	T	1
	1333	chr5	32642257	CCTtTcCTTGATctACTTTGTAC	47	0	0	0	0	1	0	0	0	0	A	A	1
	1334	chr5	32642258	CCTtTcCTTGATctACTTTGTAC	0	46	0	0	0	0	1	0	0	0	C	C	1
CCAATTCTTGATTAACTTTGTAC	1335	chr5	37923694	CCAATcCTTtATTAttTTTGTAC	0	167	0	0	0	0	1	0	0	0	C	C	1
	1336	chr5	37923695	CCAATcCTTtATTAttTTTGTAC	0	170	0	0	0	0	1	0	0	0	C	C	1
	1337	chr5	37923696	CCAATcCTTtATTAttTTTGTAC	166	1	0	4	0	0.971	0.006	0	0.023	0	A	A	0.971
	1338	chr5	37923697	CCAATcCTTtATTAttTTTGTAC	168	0	0	3	0	0.982	0	0	0.018	0	A	A	0.982
	1339	chr5	37923698	CCAATcCTTtATTAttTTTGTAC	0	0	0	170	0	0	0	0	1	0	T	T	1
	1340	chr5	37923699	CCAATcCTTtATTAttTTTGTAC	0	171	0	0	0	0	1	0	0	0	c	C	1
	1341	chr5	37923700	CCAATcCTTtATTAttTTTGTAC	0	163	0	9	0	0	0.948	0	0.052	0	C	C	0.948
	1342	chr5	37923701	CCAATcCTTtATTAttTTTGTAC	0	0	0	171	0	0	0	0	1	0	T	T	1
	1343	chr5	37923702	CCAATcCTTtATTAttTTTGTAC	0	0	0	172	0	0	0	0	1	0	T	T	1
	1344	chr5	37923703	CCAATcCTTtATTAttTTTGTAC	0	0	0	171	0	0	0	0	1	0	t	T	1
	1345	chr5	37923704	CCAATcCTTtATTAttTTTGTAC	166	0	1	0	0	0.994	0	0.006	0	0	A	A	0.994
	1346	chr5	37923705	CCAATcCTTtATTAttTTTGTAC	0	0	0	167	0	0	0	0	1	0	T	T	1
	1347	chr5	37923706	CCAATcCTTtATTAttTTTGTAC	0	0	0	167	0	0	0	0	1	0	T	T	1
	1348	chr5	37923707	CCAATcCTTtATTAttTTTGTAC	165	0	0	0	0	1	0	0	0	0	A	A	1
	1349	chr5	37923708	CCAATcCTTtATTAttTTTGTAC	0	1	0	167	0	0	0.006	0	0.994	0	t	T	0.994
	1350	chr5	37923709	CCAATcCTTtATTAttTTTGTAC	0	0	0	170	0	0	0	0	1	0	t	T	1
	1351	chr5	37923710	CCAATcCTTtATTAttTTTGTAC	0	0	0	169	0	0	0	0	1	0	T	T	1
	1352	chr5	37923711	CCAATcCTTtATTAttTTTGTAC	0	0	0	168	0	0	0	0	1	0	T	T	1
	1353	chr5	37923712	CCAATcCTTtATTAttTTTGTAC	0	0	0	170	0	0	0	0	1	0	T	T	1
	1354	chr5	37923713	CCAATcCTTtATTAttTTTGTAC	0	0	170	1	0	0	0	0.994	0.006	0	G	G	0.994
	1355	chr5	37923714	CCAATcCTTtATTAttTTTGTAC	0	0	0	170	0	0	0	0	1	0	T	T	1
	1356	chr5	37923715	CCAATcCTTtATTAttTTTGTAC	162	0	4	1	0	0.97	0	0.024	0.006	0	A	A	0.97
	1357	chr5	37923716	CCAATcCTTtATTAttTTTGTAC	0	167	0	0	0	0	1	0	0	0	C	C	1
GTACAAAGTTAATCAAGAATTGG	1358	chr5	47715112	GTACAAAaaTAATaAAGgATTGG	1	0	170	0	0	0.006	0	0.994	0	0	G	G	0.994
	1359	chr5	47715113	GTACAAAaaTAATaAAGgATTGG	0	0	0	170	0	0	0	0	1	0	T	T	1
	1360	chr5	47715114	GTACAAAaaTAATaAAGgATTGG	170	0	0	0	0	1	0	0	0	0	A	A	1
	1361	chr5	47715115	GTACAAAaaTAATaAAGgATTGG	1	169	0	0	0	0.006	0.994	0	0	0	C	C	0.994
	1362	chr5	47715116	GTACAAAaaTAATaAAGgATTGG	170	0	0	0	0	1	0	0	0	0	A	A	1
	1363	chr5	47715117	GTACAAAaaTAATaAAGgATTGG	164	0	0	0	0	1	0	0	0	0	A	A	1
	1364	chr5	47715118	GTACAAAaaTAATaAAGgATTGG	161	0	0	0	0	1	0	0	0	0	A	A	1
	1365	chr5	47715119	GTACAAAaaTAATaAAGgATTGG	162	0	0	0	0	1	0	0	0	0	a	A	1
	1366	chr5	47715120	GTACAAAaaTAATaAAGgATTGG	161	0	0	0	0	1	0	0	0	0	a	A	1
	1367	chr5	47715121	GTACAAAaaTAATaAAGgATTGG	2	0	0	157	0	0.013	0	0	0.987	0	T	T	0.987
	1368	chr5	47715122	GTACAAAaaTAATaAAGgATTGG	159	0	0	0	0	1	0	0	0	0	A	A	1
	1369	chr5	47715123	GTACAAAaaTAATaAAGgATTGG	159	0	0	0	0	1	0	0	0	0	A	A	1
	1370	chr5	47715124	GTACAAAaaTAATaAAGgATTGG	2	0	0	157	0	0.013	0	0	0.987	0	T	T	0.987
	1371	chr5	47715125	GTACAAAaaTAATaAAGgATTGG	157	0	0	0	0	1	0	0	0	0	a	A	1
	1372	chr5	47715126	GTACAAAaaTAATaAAGgATTGG	158	0	0	0	0	1	0	0	0	0	A	A	1
	1373	chr5	47715127	GTACAAAaaTAATaAAGgATTGG	158	0	0	0	0	1	0	0	0	0	A	A	1
	1374	chr5	47715128	GTACAAAaaTAATaAAGgATTGG	1	0	154	0	0	0.006	0	0.994	0	0	G	G	0.994
	1375	chr5	47715129	GTACAAAaaTAATaAAGgATTGG	1	0	153	0	0	0.006	0	0.994	0	0	g	G	0.994
	1376	chr5	47715130	GTACAAAaaTAATaAAGgATTGG	154	0	0	0	0	1	0	0	0	0	A	A	1
	1377	chr5	47715131	GTACAAAaaTAATaAAGgATTGG	2	0	1	151	0	0.013	0	0.006	0.981	0	T	T	0.981
	1378	chr5	47715132	GTACAAAaaTAATaAAGgATTGG	1	0	1	154	0	0.006	0	0.006	0.987	0	T	T	0.987
	1379	chr5	47715133	GTACAAAaaTAATaAAGgATTGG	0	0	157	0	0	0	0	1	0	0	G	G	1
	1380	chr5	47715134	GTACAAAaaTAATaAAGgATTGG	1	0	153	0	0	0.006	0	0.994	0	0	G	G	0.994
GTACAAAGTTAATCAAGAATTGG	1381	chr5	54920596	GTACcAAGTTAgTgAAGAATTGG	1	0	75	0	0	0.013	0	0.987	0	0	G	G	0.987
	1382	chr5	54920597	GTACcAAGTTAgTgAAGAATTGG	0	0	0	76	0	0	0	0	1	0	T	T	1
	1383	chr5	54920598	GTACcAAGTTAgTgAAGAATTGG	78	0	0	0	0	1	0	0	0	0	A	A	1
	1384	chr5	54920599	GTACcAAGTTAgTgAAGAATTGG	0	79	0	0	0	0	1	0	0	0	C	C	1
	1385	chr5	54920600	GTACcAAGTTAgTgAAGAATTGG	1	78	0	0	0	0.013	0.987	0	0	0	c	C	0.987
	1386	chr5	54920601	GTACcAAGTTAgTgAAGAATTGG	78	0	0	0	0	1	0	0	0	0	A	A	1
	1387	chr5	54920602	GTACcAAGTTAgTgAAGAATTGG	76	0	0	0	0	1	0	0	0	0	A	A	1
	1388	chr5	54920603	GTACcAAGTTAgTgAAGAATTGG	0	0	74	0	0	0	0	1	0	0	G	G	1
	1389	chr5	54920604	GTACcAAGTTAgTgAAGAATTGG	1	0	0	77	0	0.013	0	0	0.987	0	T	T	0.987
	1390	chr5	54920605	GTACcAAGTTAgTgAAGAATTGG	0	0	0	77	0	0	0	0	1	0	T	T	1
	1391	chr5	54920606	GTACcAAGTTAgTgAAGAATTGG	76	0	1	0	0	0.987	0	0.013	0	0	A	A	0.987
	1392	chr5	54920607	GTACcAAGTTAgTgAAGAATTGG	0	0	76	0	0	0	0	1	0	0	g	G	1
	1393	chr5	54920608	GTACcAAGTTAgTgAAGAATTGG	1	0	0	76	0	0.013	0	0	0.987	0	T	T	0.987
	1394	chr5	54920609	GTACcAAGTTAgTgAAGAATTGG	0	0	76	0	0	0	0	1	0	0	g	G	1
	1395	chr5	54920610	GTACcAAGTTAgTgAAGAATTGG	76	0	0	0	0	1	0	0	0	0	A	A	1
	1396	chr5	54920611	GTACcAAGTTAgTgAAGAATTGG	74	0	0	0	0	1	0	0	0	0	A	A	1
	1397	chr5	54920612	GTACcAAGTTAgTgAAGAATTGG	0	0	77	0	0	0	0	1	0	0	G	G	1
	1398	chr5	54920613	GTACcAAGTTAgTgAAGAATTGG	77	0	0	0	0	1	0	0	0	0	A	A	1
	1399	chr5	54920614	GTACcAAGTTAgTgAAGAATTGG	73	0	0	0	0	1	0	0	0	0	A	A	1
	1400	chr5	54920615	GTACcAAGTTAgTgAAGAATTGG	0	0	0	73	0	0	0	0	1	0	T	T	1
	1401	chr5	54920616	GTACcAAGTTAgTgAAGAATTGG	0	0	0	74	0	0	0	0	1	0	T	T	1
	1402	chr5	54920617	GTACcAAGTTAgTgAAGAATTGG	0	0	74	0	0	0	0	1	0	0	G	G	1
	1403	chr5	54920618	GTACcAAGTTAgTgAAGAATTGG	0	0	75	0	0	0	0	1	0	0	G	G	1
GTACAAAGTTAATCAAGAATTGG	1404	chr5	56661186	cTACAAAaTTAATaAAGtATGGG	1	18	0	0	0	0.053	0.947	0	0	0	c	C	0.947
	1405	chr5	56661187	cTACAAAaTTAATaAAGtATGGG	0	0	0	20	0	0	0	0	1	0	T	T	1
	1406	chr5	56661188	cTACAAAaTTAATaAAGtATGGG	18	1	0	0	0	0.947	0.053	0	0	0	A	A	0.947
	1407	chr5	56661189	cTACAAAaTTAATaAAGtATGGG	0	21	0	0	0	0	1	0	0	0	C	C	1
	1408	chr5	56661190	cTACAAAaTTAATaAAGtATGGG	21	0	0	0	0	1	0	0	0	0	A	A	1
	1409	chr5	56661191	cTACAAAaTTAATaAAGtATGGG	22	0	0	0	0	1	0	0	0	0	A	A	1
	1410	chr5	56661192	cTACAAAaTTAATaAAGtATGGG	23	0	0	0	0	1	0	0	0	0	A	A	1
	1411	chr5	56661193	cTACAAAaTTAATaAAGtATGGG	24	0	0	0	0	1	0	0	0	0	a	A	1
	1412	chr5	56661194	cTACAAAaTTAATaAAGtATGGG	0	0	0	23	0	0	0	0	1	0	T	T	1
	1413	chr5	56661195	cTACAAAaTTAATaAAGtATGGG	0	0	0	23	0	0	0	0	1	0	T	T	1
	1414	chr5	56661196	cTACAAAaTTAATaAAGtATGGG	23	0	0	0	0	1	0	0	0	0	A	A	1
	1415	chr5	56661197	cTACAAAaTTAATaAAGtATGGG	24	0	0	0	0	1	0	0	0	0	A	A	1
	1416	chr5	56661198	cTACAAAaTTAATaAAGtATGGG	0	0	0	24	0	0	0	0	1	0	T	T	1
	1417	chr5	56661199	cTACAAAaTTAATaAAGtATGGG	23	0	0	0	0	1	0	0	0	0	a	A	1
	1418	chr5	56661200	cTACAAAaTTAATaAAGtATGGG	24	0	0	0	0	1	0	0	0	0	A	A	1
	1419	chr5	56661201	cTACAAAaTTAATaAAGtATGGG	24	0	0	0	0	1	0	0	0	0	A	A	1
	1420	chr5	56661202	cTACAAAaTTAATaAAGtATGGG	0	0	23	0	0	0	0	1	0	0	G	G	1
	1421	chr5	56661203	cTACAAAaTTAATaAAGtATGGG	0	0	0	25	0	0	0	0	1	0	t	T	1
	1422	chr5	56661204	cTACAAAaTTAATaAAGtATGGG	27	0	0	0	0	1	0	0	0	0	A	A	1
	1423	chr5	56661205	cTACAAAaTTAATaAAGtATGGG	0	0	0	26	0	0	0	0	1	0	T	T	1
	1424	chr5	56661206	cTACAAAaTTAATaAAGtATGGG	0	0	24	0	0	0	0	1	0	0	G	G	1
	1425	chr5	56661207	cTACAAAaTTAATaAAGtATGGG	0	0	25	0	0	0	0	1	0	0	G	G	1
	1426	chr5	56661208	cTACAAAaTTAATaAAGtATGGG	0	0	26	0	0	0	0	1	0	0	G	G	1
GTACAAAGTTAATCAAGAATTGG	1427	chr5	60558403	GgACAAAtTgAAaCAAGAATTGG	0	0	115	0	0	0	0	1	0	0	G	G	1
	1428	chr5	60558404	GgACAAAtTgAAaCAAGAATTGG	0	0	114	0	0	0	0	1	0	0	g	G	1
	1429	chr5	60558405	GgACAAAtTgAAaCAAGAATTGG	112	1	0	1	0	0.982	0.009	0	0.009	0	A	A	0.982
	1430	chr5	60558406	GgACAAAtTgAAaCAAGAATTGG	0	112	0	0	0	0	1	0	0	0	C	C	1
	1431	chr5	60558407	GgACAAAtTgAAaCAAGAATTGG	110	0	0	0	0	1	0	0	0	0	A	A	1
	1432	chr5	60558408	GgACAAAtTgAAaCAAGAATTGG	107	0	1	0	0	0.991	0	0.009	0	0	A	A	0.991
	1433	chr5	60558409	GgACAAAtTgAAaCAAGAATTGG	108	0	0	0	0	1	0	0	0	0	A	A	1
	1434	chr5	60558410	GgACAAAtTgAAaCAAGAATTGG	0	0	1	108	0	0	0	0.009	0.991	0	t	T	0.991
	1435	chr5	60558411	GgACAAAtTgAAaCAAGAATTGG	0	0	2	101	0	0	0	0.019	0.981	0	T	T	0.981
	1436	chr5	60558412	GgACAAAtTgAAaCAAGAATTGG	0	0	99	0	0	0	0	1	0	0	g	G	1
	1437	chr5	60558413	GgACAAAtTgAAaCAAGAATTGG	99	0	0	0	0	1	0	0	0	0	A	A	1
	1438	chr5	60558414	GgACAAAtTgAAaCAAGAATTGG	97	0	0	0	0	1	0	0	0	0	A	A	1
	1439	chr5	60558415	GgACAAAtTgAAaCAAGAATTGG	95	0	0	0	0	1	0	0	0	0	a	A	1
	1440	chr5	60558416	GgACAAAtTgAAaCAAGAATTGG	0	96	0	0	0	0	1	0	0	0	C	C	1
	1441	chr5	60558417	GgACAAAtTgAAaCAAGAATTGG	96	0	0	0	0	1	0	0	0	0	A	A	1
	1442	chr5	60558418	GgACAAAtTgAAaCAAGAATTGG	96	0	0	0	0	1	0	0	0	0	A	A	1
	1443	chr5	60558419	GgACAAAtTgAAaCAAGAATTGG	0	0	95	0	0	0	0	1	0	0	G	G	1
	1444	chr5	60558420	GgACAAAtTgAAaCAAGAATTGG	94	0	1	0	1	0.979	0	0.01	0	0.01	A	A	0.979
	1445	chr5	60558421	GgACAAAtTgAAaCAAGAATTGG	102	0	0	0	0	1	0	0	0	0	A	A	1
	1446	chr5	60558422	GgACAAAtTgAAaCAAGAATTGG	0	0	0	101	0	0	0	0	1	0	T	T	1
	1447	chr5	60558423	GgACAAAtTgAAaCAAGAATTGG	0	0	0	101	0	0	0	0	1	0	T	T	1
	1448	chr5	60558424	GgACAAAtTgAAaCAAGAATTGG	0	0	96	0	0	0	0	1	0	0	G	G	1
	1449	chr5	60558425	GgACAAAtTgAAaCAAGAATTGG	0	0	95	0	0	0	0	1	0	0	G	G	1
GGTGTACCTGTGGTGGAGACAGG	1450	chr6	4791128	GGgGTACCTGTGGTtcAGcCAGG	0	0	23	0	0	0	0	1	0	0	G	G	1
	1451	chr6	4791129	GGgGTACCTGTGGTtcAGcCAGG	0	0	26	0	0	0	0	1	0	0	G	G	1
	1452	chr6	4791130	GGgGTACCTGTGGTtcAGcCAGG	0	0	26	0	0	0	0	1	0	0	g	G	1
	1453	chr6	4791131	GGgGTACCTGTGGTtcAGcCAGG	0	0	26	0	0	0	0	1	0	0	G	G	1
	1454	chr6	4791132	GGgGTACCTGTGGTtcAGcCAGG	0	0	0	26	0	0	0	0	1	0	T	T	1
	1455	chr6	4791133	GGgGTACCTGTGGTtcAGcCAGG	27	0	0	0	0	1	0	0	0	0	A	A	1
	1456	chr6	4791134	GGgGTACCTGTGGTtcAGcCAGG	0	27	0	0	0	0	1	0	0	0	C	C	1
	1457	chr6	4791135	GGgGTACCTGTGGTtcAGcCAGG	0	27	0	0	0	0	1	0	0	0	C	C	1
	1458	chr6	4791136	GGgGTACCTGTGGTtcAGcCAGG	0	0	0	28	0	0	0	0	1	0	T	T	1
	1459	chr6	4791137	GGgGTACCTGTGGTtcAGcCAGG	0	0	28	0	0	0	0	1	0	0	G	G	1
	1460	chr6	4791138	GGgGTACCTGTGGTtcAGcCAGG	0	0	0	27	0	0	0	0	1	0	T	T	1
	1461	chr6	4791139	GGgGTACCTGTGGTtcAGcCAGG	0	0	26	0	0	0	0	1	0	0	G	G	1
	1462	chr6	4791140	GGgGTACCTGTGGTtcAGcCAGG	0	0	26	0	0	0	0	1	0	0	G	G	1
	1463	chr6	4791141	GGgGTACCTGTGGTtcAGcCAGG	0	0	0	26	0	0	0	0	1	0	T	T	1
	1464	chr6	4791142	GGgGTACCTGTGGTtcAGcCAGG	0	0	0	25	0	0	0	0	1	0	t	T	1
	1465	chr6	4791143	GGgGTACCTGTGGTtcAGcCAGG	0	28	0	0	0	0	1	0	0	0	c	C	1
	1466	chr6	4791144	GGgGTACCTGTGGTtcAGcCAGG	30	0	0	0	0	1	0	0	0	0	A	A	1
	1467	chr6	4791145	GGgGTACCTGTGGTtcAGcCAGG	0	0	31	0	0	0	0	1	0	0	G	G	1
	1468	chr6	4791146	GGgGTACCTGTGGTtcAGcCAGG	0	28	0	0	0	0	1	0	0	0	c	C	1
	1469	chr6	4791147	GGgGTACCTGTGGTtcAGcCAGG	0	30	0	0	0	0	1	0	0	0	C	C	1
	1470	chr6	4791148	GGgGTACCTGTGGTtcAGcCAGG	26	0	0	0	0	1	0	0	0	0	A	A	1
	1471	chr6	4791149	GGgGTACCTGTGGTtcAGcCAGG	0	0	28	0	0	0	0	1	0	0	G	G	1
	1472	chr6	4791150	GGgGTACCTGTGGTtcAGcCAGG	0	0	29	0	0	0	0	1	0	0	G	G	1
GTACAAAGTTAATCAAGAATTGG	1473	chr6	10002900	GTAtgAAaTTAATCtAGAATGGG	0	0	60	0	0	0	0	1	0	0	G	G	1
	1474	chr6	10002901	GTAtgAAaTTAATCtAGAATGGG	0	0	0	59	0	0	0	0	1	0	T	T	1
	1475	chr6	10002902	GTAtgAAaTTAATCtAGAATGGG	60	0	0	0	0	1	0	0	0	0	A	A	1
	1476	chr6	10002903	GTAtgAAaTTAATCtAGAATGGG	0	0	0	58	0	0	0	0	1	0	t	T	1
	1477	chr6	10002904	GTAtgAAaTTAATCtAGAATGGG	0	0	57	1	0	0	0	0.983	0.017	0	g	G	0.983
	1478	chr6	10002905	GTAtgAAaTTAATCtAGAATGGG	56	0	0	0	0	1	0	0	0	0	A	A	1
	1479	chr6	10002906	GTAtgAAaTTAATCtAGAATGGG	56	0	0	0	0	1	0	0	0	0	A	A	1
	1480	chr6	10002907	GTAtgAAaTTAATCtAGAATGGG	56	0	0	0	0	1	0	0	0	0	a	A	1
	1481	chr6	10002908	GTAtgAAaTTAATCtAGAATGGG	0	0	0	54	0	0	0	0	1	0	T	T	1
	1482	chr6	10002909	GTAtgAAaTTAATCtAGAATGGG	1	0	0	49	0	0.02	0	0	0.98	0	T	T	0.98
	1483	chr6	10002910	GTAtgAAaTTAATCtAGAATGGG	46	0	0	0	0	1	0	0	0	0	A	A	1
	1484	chr6	10002911	GTAtgAAaTTAATCtAGAATGGG	45	0	0	0	0	1	0	0	0	0	A	A	1
	1485	chr6	10002912	GTAtgAAaTTAATCtAGAATGGG	0	0	1	45	0	0	0	0.022	0.978	0	T	T	0.978
	1486	chr6	10002913	GTAtgAAaTTAATCtAGAATGGG	1	44	0	0	0	0.022	0.978	0	0	0	C	C	0.978
	1487	chr6	10002914	GTAtgAAaTTAATCtAGAATGGG	0	0	0	46	0	0	0	0	1	0	t	T	1
	1488	chr6	10002915	GTAtgAAaTTAATCtAGAATGGG	44	0	0	0	0	1	0	0	0	0	A	A	1
	1489	chr6	10002916	GTAtgAAaTTAATCtAGAATGGG	0	0	46	0	0	0	0	1	0	0	G	G	1
	1490	chr6	10002917	GTAtgAAaTTAATCtAGAATGGG	45	0	0	0	0	1	0	0	0	0	A	A	1
	1491	chr6	10002918	GTAtgAAaTTAATCtAGAATGGG	46	0	0	0	0	1	0	0	0	0	A	A	1
	1492	chr6	10002919	GTAtgAAaTTAATCtAGAATGGG	0	0	0	45	0	0	0	0	1	0	T	T	1
	1493	chr6	10002920	GTAtgAAaTTAATCtAGAATGGG	0	0	44	0	0	0	0	1	0	0	G	G	1
	1494	chr6	10002921	GTAtgAAaTTAATCtAGAATGGG	0	0	43	0	0	0	0	1	0	0	G	G	1
	1495	chr6	10002922	GTAtgAAaTTAATCtAGAATGGG	0	0	43	0	0	0	0	1	0	0	G	G	1
CCAATTCTTGATTAACTTTGTAC	1496	chr6	11503353	CCTATTCTacATTAAaaTTGTAC	0	41	0	0	0	0	1	0	0	0	C	C	1
	1497	chr6	11503354	CCTATTCTacATTAAaaTTGTAC	0	42	1	0	0	0	0.977	0.023	0	0	C	C	0.977
	1498	chr6	11503355	CCTATTCTacATTAAaaTTGTAC	0	0	0	44	0	0	0	0	1	0	T	T	1
	1499	chr6	11503356	CCTATTCTacATTAAaaTTGTAC	47	0	0	0	0	1	0	0	0	0	A	A	1
	1500	chr6	11503357	CCTATTCTacATTAAaaTTGTAC	0	0	1	43	0	0	0	0.023	0.977	0	T	T	0.977
	1501	chr6	11503358	CCTATTCTacATTAAaaTTGTAC	0	0	0	43	0	0	0	0	1	0	T	T	1
	1502	chr6	11503359	CCTATTCTacATTAAaaTTGTAC	0	45	0	0	0	0	1	0	0	0	C	C	1
	1503	chr6	11503360	CCTATTCTacATTAAaaTTGTAC	0	0	0	43	0	0	0	0	1	0	T	T	1
	1504	chr6	11503361	CCTATTCTacATTAAaaTTGTAC	43	0	0	0	0	1	0	0	0	0	a	A	1
	1505	chr6	11503362	CCTATTCTacATTAAaaTTGTAC	0	43	0	0	0	0	1	0	0	0	c	C	1
	1506	chr6	11503363	CCTATTCTacATTAAaaTTGTAC	42	0	0	0	0	1	0	0	0	0	A	A	1
	1507	chr6	11503364	CCTATTCTacATTAAaaTTGTAC	0	0	0	42	0	0	0	0	1	0	T	T	1
	1508	chr6	11503365	CCTATTCTacATTAAaaTTGTAC	0	0	0	43	0	0	0	0	1	0	T	T	1
	1509	chr6	11503366	CCTATTCTacATTAAaaTTGTAC	46	0	0	0	0	1	0	0	0	0	A	A	1
	1510	chr6	11503367	CCTATTCTacATTAAaaTTGTAC	50	0	0	0	0	1	0	0	0	0	A	A	1
	1511	chr6	11503368	CCTATTCTacATTAAaaTTGTAC	49	0	0	0	0	1	0	0	0	0	a	A	1
	1512	chr6	11503369	CCTATTCTacATTAAaaTTGTAC	51	0	0	0	0	1	0	0	0	0	a	A	1
	1513	chr6	11503370	CCTATTCTacATTAAaaTTGTAC	0	0	0	50	0	0	0	0	1	0	T	T	1
	1514	chr6	11503371	CCTATTCTacATTAAaaTTGTAC	0	0	0	50	0	0	0	0	1	0	T	T	1
	1515	chr6	11503372	CCTATTCTacATTAAaaTTGTAC	0	0	50	0	0	0	0	1	0	0	G	G	1
	1516	chr6	11503373	CCTATTCTacATTAAaaTTGTAC	0	0	0	50	0	0	0	0	1	0	T	T	1
	1517	chr6	11503374	CCTATTCTacATTAAaaTTGTAC	52	0	0	0	0	1	0	0	0	0	A	A	1
	1518	chr6	11503375	CCTATTCTacATTAAaaTTGTAC	0	53	0	0	0	0	1	0	0	0	C	C	1
GTACAAAGTTAATCAAGAATTGG	1519	chr6	17642812	GTACAAAaaTAATaAAGgATTGG	4	0	152	0	0	0.026	0	0.974	0	0	G	G	0.974
	1520	chr6	17642813	GTACAAAaaTAATaAAGgATTGG	3	8	2	147	0	0.019	0.05	0.013	0.919	0	T	T	0.919
	1521	chr6	17642814	GTACAAAaaTAATaAAGgATTGG	160	0	0	0	0	1	0	0	0	0	A	A	1
	1522	chr6	17642815	GTACAAAaaTAATaAAGgATTGG	1	159	0	0	0	0.006	0.994	0	0	0	C	C	0.994
	1523	chr6	17642816	GTACAAAaaTAATaAAGgATTGG	164	0	0	1	0	0.994	0	0	0.006	0	A	A	0.994
	1524	chr6	17642817	GTACAAAaaTAATaAAGgATTGG	164	0	0	0	0	1	0	0	0	0	A	A	1
	1525	chr6	17642818	GTACAAAaaTAATaAAGgATTGG	166	0	0	0	0	1	0	0	0	0	A	A	1
	1526	chr6	17642819	GTACAAAaaTAATaAAGgATTGG	165	0	0	0	0	1	0	0	0	0	a	A	1
	1527	chr6	17642820	GTACAAAaaTAATaAAGgATTGG	162	0	2	0	0	0.988	0	0.012	0	0	a	A	0.988
	1528	chr6	17642821	GTACAAAaaTAATaAAGgATTGG	1	0	0	164	0	0.006	0	0	0.994	0	T	T	0.994
	1529	chr6	17642822	GTACAAAaaTAATaAAGgATTGG	164	0	0	0	0	1	0	0	0	0	A	A	1
	1530	chr6	17642823	GTACAAAaaTAATaAAGgATTGG	163	1	0	0	0	0.994	0.006	0	0	0	A	A	0.994
	1531	chr6	17642824	GTACAAAaaTAATaAAGgATTGG	1	0	0	164	0	0.006	0	0	0.994	0	T	T	0.994
	1532	chr6	17642825	GTACAAAaaTAATaAAGgATTGG	165	0	0	0	0	1	0	0	0	0	a	A	1
	1533	chr6	17642826	GTACAAAaaTAATaAAGgATTGG	165	0	0	0	0	1	0	0	0	0	A	A	1
	1534	chr6	17642827	GTACAAAaaTAATaAAGgATTGG	165	0	0	0	0	1	0	0	0	0	A	A	1
	1535	chr6	17642828	GTACAAAaaTAATaAAGgATTGG	1	0	154	0	0	0.006	0	0.994	0	0	G	G	0.994
	1536	chr6	17642829	GTACAAAaaTAATaAAGgATTGG	2	0	143	0	0	0.014	0	0.986	0	0	g	G	0.986
	1537	chr6	17642830	GTACAAAaaTAATaAAGgATTGG	144	0	0	0	0	1	0	0	0	0	A	A	1
	1538	chr6	17642831	GTACAAAaaTAATaAAGgATTGG	1	0	1	142	0	0.007	0	0.007	0.986	0	T	T	0.986
	1539	chr6	17642832	GTACAAAaaTAATaAAGgATTGG	4	0	1	139	0	0.028	0	0.007	0.965	0	T	T	0.965
	1540	chr6	17642833	GTACAAAaaTAATaAAGgATTGG	1	0	144	0	0	0.007	0	0.993	0	0	G	G	0.993
	1541	chr6	17642834	GTACAAAaaTAATaAAGgATTGG	0	0	144	0	0	0	0	1	0	0	G	G	1
GTACAAAGTTAATCAAGAATTGG	1542	chr6	18561908	GTACAAAaaTAATaAAGgATTGG	1	0	201	0	0	0.005	0	0.995	0	0	G	G	0.995
	1543	chr6	18561909	GTACAAAaaTAATaAAGgATTGG	0	2	1	197	0	0	0.01	0.005	0.985	0	T	T	0.985
	1544	chr6	18561910	GTACAAAaaTAATaAAGgATTGG	195	0	1	0	0	0.995	0	0.005	0	0	A	A	0.995
	1545	chr6	18561911	GTACAAAaaTAATaAAGgATTGG	2	194	0	0	0	0.01	0.99	0	0	0	C	C	0.99
	1546	chr6	18561912	GTACAAAaaTAATaAAGgATTGG	195	1	0	0	0	0.995	0.005	0	0	0	A	A	0.995
	1547	chr6	18561913	GTACAAAaaTAATaAAGgATTGG	193	0	0	0	0	1	0	0	0	0	A	A	1
	1548	chr6	18561914	GTACAAAaaTAATaAAGgATTGG	192	0	0	0	0	1	0	0	0	0	A	A	1
	1549	chr6	18561915	GTACAAAaaTAATaAAGgATTGG	192	0	0	0	0	1	0	0	0	0	a	A	1
	1550	chr6	18561916	GTACAAAaaTAATaAAGgATTGG	189	0	0	0	0	1	0	0	0	0	a	A	1
	1551	chr6	18561917	GTACAAAaaTAATaAAGgATTGG	0	0	2	186	0	0	0	0.011	0.989	0	T	T	0.989
	1552	chr6	18561918	GTACAAAaaTAATaAAGgATTGG	186	0	0	0	0	1	0	0	0	0	A	A	1
	1553	chr6	18561919	GTACAAAaaTAATaAAGgATTGG	185	1	0	0	0	0.995	0.005	0	0	0	A	A	0.995
	1554	chr6	18561920	GTACAAAaaTAATaAAGgATTGG	2	0	1	183	0	0.011	0	0.005	0.984	0	T	T	0.984
	1555	chr6	18561921	GTACAAAaaTAATaAAGgATTGG	186	0	0	0	0	1	0	0	0	0	a	A	1
	1556	chr6	18561922	GTACAAAaaTAATaAAGgATTGG	184	0	1	0	0	0.995	0	0.005	0	0	A	A	0.995
	1557	chr6	18561923	GTACAAAaaTAATaAAGgATTGG	182	0	0	0	0	1	0	0	0	0	A	A	1
	1558	chr6	18561924	GTACAAAaaTAATaAAGgATTGG	3	0	175	0	0	0.017	0	0.983	0	0	G	G	0.983
	1559	chr6	18561925	GTACAAAaaTAATaAAGgATTGG	2	0	174	0	0	0.011	0	0.989	0	0	g	G	0.989
	1560	chr6	18561926	GTACAAAaaTAATaAAGgATTGG	176	0	0	0	0	1	0	0	0	0	A	A	1
	1561	chr6	18561927	GTACAAAaaTAATaAAGgATTGG	2	0	1	174	0	0.011	0	0.006	0.983	0	T	T	0.983
	1562	chr6	18561928	GTACAAAaaTAATaAAGgATTGG	1	0	0	175	0	0.006	0	0	0.994	0	T	T	0.994
	1563	chr6	18561929	GTACAAAaaTAATaAAGgATTGG	0	0	180	0	0	0	0	1	0	0	G	G	1
	1564	chr6	18561930	GTACAAAaaTAATaAAGgATTGG	0	0	178	0	0	0	0	1	0	0	G	G	1
CCAATTCTTGATTAACTTTGTAC	1565	chr6	23537287	CCCATaCTTGATTttCTTTGTAt	0	66	0	0	0	0	1	0	0	0	C	C	1
	1566	chr6	23537288	CCCATaCTTGATTttCTTTGTAt	0	66	0	0	0	0	1	0	0	0	C	C	1
	1567	chr6	23537289	CCCATaCTTGATTttCTTTGTAt	0	68	0	0	0	0	1	0	0	0	C	C	1
	1568	chr6	23537290	CCCATaCTTGATTttCTTTGTAt	67	1	0	0	0	0.985	0.015	0	0	0	A	A	0.985
	1569	chr6	23537291	CCCATaCTTGATTttCTTTGTAt	0	0	0	66	0	0	0	0	1	0	T	T	1
	1570	chr6	23537292	CCCATaCTTGATTttCTTTGTAt	68	1	0	0	0	0.986	0.014	0	0	0	a	A	0.986
	1571	chr6	23537293	CCCATaCTTGATTttCTTTGTAt	0	69	0	0	0	0	1	0	0	0	C	C	1
	1572	chr6	23537294	CCCATaCTTGATTttCTTTGTAt	0	1	0	65	0	0	0.015	0	0.985	0	T	T	0.985
	1573	chr6	23537295	CCCATaCTTGATTttCTTTGTAt	0	0	0	62	0	0	0	0	1	0	T	T	1
	1574	chr6	23537296	CCCATaCTTGATTttCTTTGTAt	0	0	61	0	0	0	0	1	0	0	G	G	1
	1575	chr6	23537297	CCCATaCTTGATTttCTTTGTAt	61	0	0	0	0	1	0	0	0	0	A	A	1
	1576	chr6	23537298	CCCATaCTTGATTttCTTTGTAt	0	0	0	61	0	0	0	0	1	0	T	T	1
	1577	chr6	23537299	CCCATaCTTGATTttCTTTGTAt	0	0	1	62	0	0	0	0.016	0.984	0	T	T	0.984
	1578	chr6	23537300	CCCATaCTTGATTttCTTTGTAt	0	0	0	63	0	0	0	0	1	0	t	T	1
	1579	chr6	23537301	CCCATaCTTGATTttCTTTGTAt	0	0	0	64	0	0	0	0	1	0	t	T	1
	1580	chr6	23537302	CCCATaCTTGATTttCTTTGTAt	0	65	0	0	0	0	1	0	0	0	C	C	1
	1581	chr6	23537303	CCCATaCTTGATTttCTTTGTAt	0	0	0	69	0	0	0	0	1	0	T	T	1
	1582	chr6	23537304	CCCATaCTTGATTttCTTTGTAt	0	0	0	69	0	0	0	0	1	0	T	T	1
	1583	chr6	23537305	CCCATaCTTGATTttCTTTGTAt	0	0	0	70	0	0	0	0	1	0	T	T	1
	1584	chr6	23537306	CCCATaCTTGATTttCTTTGTAt	0	0	70	0	0	0	0	1	0	0	G	G	1
	1585	chr6	23537307	CCCATaCTTGATTttCTTTGTAt	0	0	0	70	0	0	0	0	1	0	T	T	1
	1586	chr6	23537308	CCCATaCTTGATTttCTTTGTAt	68	0	0	0	0	1	0	0	0	0	A	A	1
	1587	chr6	23537309	CCCATaCTTGATTttCTTTGTAt	0	0	0	68	0	0	0	0	1	0	t	T	1
GTACAAAGTTAATCAAGAATTGG	1588	chr6	24425175	GaAgAAAtTTAATCAAGtATGGG	118	0	0	0	0	1	0	0	0	0	G	A	1
	1589	chr6	24425176	GaAgAAAtTTAATCAAGtATGGG	119	0	0	0	0	1	0	0	0	0	a	A	1
	1590	chr6	24425177	GaAgAAAtTTAATCAAGtATGGG	116	1	0	0	0	0.991	0.009	0	0	0	A	A	0.991
	1591	chr6	24425178	GaAgAAAtTTAATCAAGtATGGG	0	0	119	0	0	0	0	1	0	0	g	G	1
	1592	chr6	24425179	GaAgAAAtTTAATCAAGtATGGG	119	1	0	0	0	0.992	0.008	0	0	0	A	A	0.992
	1593	chr6	24425180	GaAgAAAtTTAATCAAGtATGGG	123	0	0	0	0	1	0	0	0	0	A	A	1
	1594	chr6	24425181	GaAgAAAtTTAATCAAGtATGGG	122	0	0	0	0	1	0	0	0	0	A	A	1
	1595	chr6	24425182	GaAgAAAtTTAATCAAGtATGGG	0	0	0	125	0	0	0	0	1	0	t	T	1
	1596	chr6	24425183	GaAgAAAtTTAATCAAGtATGGG	0	0	0	125	0	0	0	0	1	0	T	T	1
	1597	chr6	24425184	GaAgAAAtTTAATCAAGtATGGG	0	0	0	123	0	0	0	0	1	0	T	T	1
	1598	chr6	24425185	GaAgAAAtTTAATCAAGtATGGG	124	0	0	0	0	1	0	0	0	0	A	A	1
	1599	chr6	24425186	GaAgAAAtTTAATCAAGtATGGG	123	0	2	0	0	0.984	0	0.016	0	0	A	A	0.984
	1600	chr6	24425187	GaAgAAAtTTAATCAAGtATGGG	0	0	0	126	0	0	0	0	1	0	T	T	1
	1601	chr6	24425188	GaAgAAAtTTAATCAAGtATGGG	0	126	0	0	0	0	1	0	0	0	C	C	1
	1602	chr6	24425189	GaAgAAAtTTAATCAAGtATGGG	123	1	1	0	0	0.984	0.008	0.008	0	0	A	A	0.984
	1603	chr6	24425190	GaAgAAAtTTAATCAAGtATGGG	124	0	1	0	0	0.992	0	0.008	0	0	A	A	0.992
	1604	chr6	24425191	GaAgAAAtTTAATCAAGtATGGG	0	0	123	0	0	0	0	1	0	0	G	G	1
	1605	chr6	24425192	GaAgAAAtTTAATCAAGtATGGG	0	0	1	122	0	0	0	0.008	0.992	0	t	T	0.992
	1606	chr6	24425193	GaAgAAAtTTAATCAAGtATGGG	119	1	0	1	0	0.983	0.008	0	0.008	0	A	A	0.983
	1607	chr6	24425194	GaAgAAAtTTAATCAAGtATGGG	0	0	1	123	0	0	0	0.008	0.992	0	T	T	0.992
	1608	chr6	24425195	GaAgAAAtTTAATCAAGtATGGG	0	0	124	0	0	0	0	1	0	0	G	G	1
	1609	chr6	24425196	GaAgAAAtTTAATCAAGtATGGG	0	0	123	1	0	0	0	0.992	0.008	0	G	G	0.992
	1610	chr6	24425197	GaAgAAAtTTAATCAAGtATGGG	0	0	124	0	0	0	0	1	0	0	G	G	1
CCAATTCTTGATTAACTTTGTAC	1611	chr6	26195313	CCCATaCTTGATgAAaTTTGTtC	0	101	0	0	0	0	1	0	0	0	C	C	1
	1612	chr6	26195314	CCCATaCTTGATgAAaTTTGTtC	0	101	0	0	0	0	1	0	0	0	C	C	1
	1613	chr6	26195315	CCCATaCTTGATgAAaTTTGTtC	0	102	0	0	0	0	1	0	0	0	C	C	1
	1614	chr6	26195316	CCCATaCTTGATgAAaTTTGTtC	101	1	0	0	0	0.99	0.01	0	0	0	A	A	0.99
	1615	chr6	26195317	CCCATaCTTGATgAAaTTTGTtC	0	1	0	102	0	0	0.01	0	0.99	0	T	T	0.99
	1616	chr6	26195318	CCCATaCTTGATgAAaTTTGTtC	103	1	0	0	0	0.99	0.01	0	0	0	a	A	0.99
	1617	chr6	26195319	CCCATaCTTGATgAAaTTTGTtC	0	104	0	0	0	0	1	0	0	0	C	C	1
	1618	chr6	26195320	CCCATaCTTGATgAAaTTTGTtC	0	2	0	103	0	0	0.019	0	0.981	0	T	T	0.981
	1619	chr6	26195321	CCCATaCTTGATgAAaTTTGTtC	0	0	0	107	0	0	0	0	1	0	T	T	1
	1620	chr6	26195322	CCCATaCTTGATgAAaTTTGTtC	0	0	107	0	0	0	0	1	0	0	G	G	1
	1621	chr6	26195323	CCCATaCTTGATgAAaTTTGTtC	104	2	0	0	0	0.981	0.019	0	0	0	A	A	0.981
	1622	chr6	26195324	CCCATaCTTGATgAAaTTTGTtC	0	0	0	108	0	0	0	0	1	0	T	T	1
	1623	chr6	26195325	CCCATaCTTGATgAAaTTTGTtC	0	1	107	0	0	0	0.009	0.991	0	0	g	G	0.991
	1624	chr6	26195326	CCCATaCTTGATgAAaTTTGTtC	106	1	1	0	0	0.981	0.009	0.009	0	0	A	A	0.981
	1625	chr6	26195327	CCCATaCTTGATgAAaTTTGTtC	107	1	0	0	0	0.991	0.009	0	0	0	A	A	0.991
	1626	chr6	26195328	CCCATaCTTGATgAAaTTTGTtC	106	1	1	0	0	0.981	0.009	0.009	0	0	a	A	0.981
	1627	chr6	26195329	CCCATaCTTGATgAAaTTTGTtC	0	2	1	105	0	0	0.019	0.009	0.972	0	T	T	0.972
	1628	chr6	26195330	CCCATaCTTGATgAAaTTTGTtC	0	0	0	107	0	0	0	0	1	0	T	T	1
	1629	chr6	26195331	CCCATaCTTGATgAAaTTTGTtC	0	0	1	105	0	0	0	0.009	0.991	0	T	T	0.991
	1630	chr6	26195332	CCCATaCTTGATgAAaTTTGTtC	0	0	107	0	0	0	0	1	0	0	G	G	1
	1631	chr6	26195333	CCCATaCTTGATgAAaTTTGTtC	0	0	1	104	0	0	0	0.01	0.99	0	T	T	0.99
	1632	chr6	26195334	CCCATaCTTGATgAAaTTTGTtC	0	1	0	102	0	0	0.01	0	0.99	0	t	T	0.99
	1633	chr6	26195335	CCCATaCTTGATgAAaTTTGTtC	0	102	0	0	0	0	1	0	0	0	C	C	1
CCAATTCTTGATTAACTTTGTAC	1634	chr6	45252070	CCAATTgTTtATTAtCTgTGTAC	0	36	0	0	0	0	1	0	0	0	C	C	1
	1635	chr6	45252071	CCAATTgTTtATTAtCTgTGTAC	0	37	0	0	0	0	1	0	0	0	C	C	1
	1636	chr6	45252072	CCAATTgTTtATTAtCTgTGTAC	40	0	0	0	0	1	0	0	0	0	A	A	1
	1637	chr6	45252073	CCAATTgTTtATTAtCTgTGTAC	39	0	0	0	0	1	0	0	0	0	A	A	1
	1638	chr6	45252074	CCAATTgTTtATTAtCTgTGTAC	0	0	0	41	0	0	0	0	1	0	T	T	1
	1639	chr6	45252075	CCAATTgTTtATTAtCTgTGTAC	0	0	0	44	0	0	0	0	1	0	T	T	1
	1640	chr6	45252076	CCAATTgTTtATTAtCTgTGTAC	0	0	44	0	0	0	0	1	0	0	g	G	1
	1641	chr6	45252077	CCAATTgTTtATTAtCTgTGTAC	0	0	0	45	0	0	0	0	1	0	T	T	1
	1642	chr6	45252078	CCAATTgTTtATTAtCTgTGTAC	0	0	0	46	0	0	0	0	1	0	T	T	1
	1643	chr6	45252079	CCAATTgTTtATTAtCTgTGTAC	0	0	0	46	0	0	0	0	1	0	t	T	1
	1644	chr6	45252080	CCAATTgTTtATTAtCTgTGTAC	46	0	0	0	0	1	0	0	0	0	A	A	1
	1645	chr6	45252081	CCAATTgTTtATTAtCTgTGTAC	0	0	0	45	0	0	0	0	1	0	T	T	1
	1646	chr6	45252082	CCAATTgTTtATTAtCTgTGTAC	0	0	0	50	0	0	0	0	1	0	T	T	1
	1647	chr6	45252083	CCAATTgTTtATTAtCTgTGTAC	50	0	0	0	0	1	0	0	0	0	A	A	1
	1648	chr6	45252084	CCAATTgTTtATTAtCTgTGTAC	0	0	0	49	0	0	0	0	1	0	t	T	1
	1649	chr6	45252085	CCAATTgTTtATTAtCTgTGTAC	0	51	0	0	0	0	1	0	0	0	C	C	1
	1650	chr6	45252086	CCAATTgTTtATTAtCTgTGTAC	0	0	0	51	0	0	0	0	1	0	T	T	1
	1651	chr6	45252087	CCAATTgTTtATTAtCTgTGTAC	0	0	52	0	0	0	0	1	0	0	g	G	1
	1652	chr6	45252088	CCAATTgTTtATTAtCTgTGTAC	0	0	0	49	0	0	0	0	1	0	T	T	1
	1653	chr6	45252089	CCAATTgTTtATTAtCTgTGTAC	0	0	49	0	0	0	0	1	0	0	G	G	1
	1654	chr6	45252090	CCAATTgTTtATTAtCTgTGTAC	0	0	0	48	0	0	0	0	1	0	T	T	1
	1655	chr6	45252091	CCAATTgTTtATTAtCTgTGTAC	49	0	0	0	0	1	0	0	0	0	A	A	1
	1656	chr6	45252092	CCAATTgTTtATTAtCTgTGTAC	0	50	0	0	0	0	1	0	0	0	C	C	1
CCAATTCTTGATTAACTTTGTAC	1657	chr7	1824502	CCTtTTCTTGATTAACcTTtTtC	0	34	0	0	0	0	1	0	0	0	C	C	1
	1658	chr7	1824503	CCTtTTCTTGATTAACcTTtTtC	0	34	0	0	0	0	1	0	0	0	C	C	1
	1659	chr7	1824504	CCTtTTCTTGATTAACcTTtTtC	0	0	0	35	0	0	0	0	1	0	T	T	1
	1660	chr7	1824505	CCTtTTCTTGATTAACcTTtTtC	0	0	0	37	0	0	0	0	1	0	t	T	1
	1661	chr7	1824506	CCTtTTCTTGATTAACcTTtTtC	0	0	0	35	0	0	0	0	1	0	T	T	1
	1662	chr7	1824507	CCTtTTCTTGATTAACcTTtTtC	0	0	0	37	0	0	0	0	1	0	T	T	1
	1663	chr7	1824508	CCTtTTCTTGATTAACcTTtTtC	0	37	0	0	0	0	1	0	0	0	C	C	1
	1664	chr7	1824509	CCTtTTCTTGATTAACcTTtTtC	0	0	0	35	0	0	0	0	1	0	T	T	1
	1665	chr7	1824510	CCTtTTCTTGATTAACcTTtTtC	0	0	0	36	0	0	0	0	1	0	T	T	1
	1666	chr7	1824511	CCTtTTCTTGATTAACcTTtTtC	0	0	36	0	0	0	0	1	0	0	G	G	1
	1667	chr7	1824512	CCTtTTCTTGATTAACcTTtTtC	35	0	0	0	0	1	0	0	0	0	A	A	1
	1668	chr7	1824513	CCTtTTCTTGATTAACcTTtTtC	0	0	0	36	0	0	0	0	1	0	T	T	1
	1669	chr7	1824514	CCTtTTCTTGATTAACcTTtTtC	0	0	0	36	0	0	0	0	1	0	T	T	1
	1670	chr7	1824515	CCTtTTCTTGATTAACcTTtTtC	36	0	0	0	0	1	0	0	0	0	A	A	1
	1671	chr7	1824516	CCTtTTCTTGATTAACcTTtTtC	36	0	0	0	0	1	0	0	0	0	A	A	1
	1672	chr7	1824517	CCTtTTCTTGATTAACcTTtTtC	0	37	0	0	0	0	1	0	0	0	C	C	1
	1673	chr7	1824518	CCTtTTCTTGATTAACcTTtTtC	0	38	0	0	0	0	1	0	0	0	c	C	1
	1674	chr7	1824519	CCTtTTCTTGATTAACcTTtTtC	0	0	0	36	0	0	0	0	1	0	T	T	1
	1675	chr7	1824520	CCTtTTCTTGATTAACcTTtTtC	0	0	0	35	0	0	0	0	1	0	T	T	1
	1676	chr7	1824521	CCTtTTCTTGATTAACcTTtTtC	0	0	0	36	0	0	0	0	1	0	t	T	1
	1677	chr7	1824522	CCTtTTCTTGATTAACcTTtTtC	0	0	0	35	0	0	0	0	1	0	T	T	1
	1678	chr7	1824523	CCTtTTCTTGATTAACcTTtTtC	0	0	0	33	0	0	0	0	1	0	t	T	1
	1679	chr7	1824524	CCTtTTCTTGATTAACcTTtTtC	0	32	0	0	0	0	1	0	0	0	C	C	1
CCAATTCTTGATTAACTTTGTAC	1680	chr7	8803288	CCAATcCTTtATTAttTTTGTAC	0	87	0	0	0	0	1	0	0	0	C	C	1
	1681	chr7	8803289	CCAATcCTTtATTAttTTTGTAC	0	87	0	0	0	0	1	0	0	0	C	C	1
	1682	chr7	8803290	CCAATcCTTtATTAttTTTGTAC	86	1	0	0	0	0.989	0.011	0	0	0	A	A	0.989
	1683	chr7	8803291	CCAATcCTTtATTAttTTTGTAC	86	0	0	0	0	1	0	0	0	0	A	A	1
	1684	chr7	8803292	CCAATcCTTtATTAttTTTGTAC	0	0	0	87	0	0	0	0	1	0	T	T	1
	1685	chr7	8803293	CCAATcCTTtATTAttTTTGTAC	0	87	0	0	0	0	1	0	0	0	c	C	1
	1686	chr7	8803294	CCAATcCTTtATTAttTTTGTAC	0	90	0	0	0	0	1	0	0	0	C	C	1
	1687	chr7	8803295	CCAATcCTTtATTAttTTTGTAC	0	0	0	90	0	0	0	0	1	0	T	T	1
	1688	chr7	8803296	CCAATcCTTtATTAttTTTGTAC	0	0	1	88	0	0	0	0.011	0.989	0	T	T	0.989
	1689	chr7	8803297	CCAATcCTTtATTAttTTTGTAC	0	0	0	88	0	0	0	0	1	0	t	T	1
	1690	chr7	8803298	CCAATcCTTtATTAttTTTGTAC	86	1	0	0	0	0.989	0.011	0	0	0	A	A	0.989
	1691	chr7	8803299	CCAATcCTTtATTAttTTTGTAC	0	0	0	87	0	0	0	0	1	0	T	T	1
	1692	chr7	8803300	CCAATcCTTtATTAttTTTGTAC	0	0	0	88	0	0	0	0	1	0	T	T	1
	1693	chr7	8803301	CCAATcCTTtATTAttTTTGTAC	87	1	0	0	0	0.989	0.011	0	0	0	A	A	0.989
	1694	chr7	8803302	CCAATcCTTtATTAttTTTGTAC	0	0	0	87	0	0	0	0	1	0	t	T	1
	1695	chr7	8803303	CCAATcCTTtATTAttTTTGTAC	0	0	0	88	0	0	0	0	1	0	t	T	1
	1696	chr7	8803304	CCAATcCTTtATTAttTTTGTAC	0	1	0	88	0	0	0.011	0	0.989	0	T	T	0.989
	1697	chr7	8803305	CCAATcCTTtATTAttTTTGTAC	0	0	0	88	0	0	0	0	1	0	T	T	1
	1698	chr7	8803306	CCAATcCTTtATTAttTTTGTAC	0	0	1	87	0	0	0	0.011	0.989	0	T	T	0.989
	1699	chr7	8803307	CCAATcCTTtATTAttTTTGTAC	0	0	88	0	0	0	0	1	0	0	G	G	1
	1700	chr7	8803308	CCAATcCTTtATTAttTTTGTAC	0	0	0	88	0	0	0	0	1	0	T	T	1
	1701	chr7	8803309	CCAATcCTTtATTAttTTTGTAC	88	0	0	0	0	1	0	0	0	0	A	A	1
	1702	chr7	8803310	CCAATcCTTtATTAttTTTGTAC	0	88	0	1	0	0	0.989	0	0.011	0	C	C	0.989
CCTGTCTCCACCACAGGTACACC	1703	chr7	9426627	CCTGcCcCtAaCACAGGTACACC	0	26	0	0	0	0	1	0	0	0	C	C	1
	1704	chr7	9426628	CCTGcCcCtAaCACAGGTACACC	0	26	0	0	0	0	1	0	0	0	C	C	1
	1705	chr7	9426629	CCTGcCcCtAaCACAGGTACACC	0	0	0	26	0	0	0	0	1	0	T	T	1
	1706	chr7	9426630	CCTGcCcCtAaCACAGGTACACC	0	0	26	0	0	0	0	1	0	0	G	G	1
	1707	chr7	9426631	CCTGcCcCtAaCACAGGTACACC	0	28	0	0	0	0	1	0	0	0	c	C	1
	1708	chr7	9426632	CCTGcCcCtAaCACAGGTACACC	0	32	0	0	0	0	1	0	0	0	C	C	1
	1709	chr7	9426633	CCTGcCcCtAaCACAGGTACACC	0	33	0	0	0	0	1	0	0	0	c	C	1
	1710	chr7	9426634	CCTGcCcCtAaCACAGGTACACC	0	35	0	0	0	0	1	0	0	0	C	C	1
	1711	chr7	9426635	CCTGcCcCtAaCACAGGTACACC	0	0	0	33	0	0	0	0	1	0	t	T	1
	1712	chr7	9426636	CCTGcCcCtAaCACAGGTACACC	33	0	0	0	0	1	0	0	0	0	A	A	1
	1713	chr7	9426637	CCTGcCcCtAaCACAGGTACACC	32	0	0	0	0	1	0	0	0	0	a	A	1
	1714	chr7	9426638	CCTGcCcCtAaCACAGGTACACC	0	32	0	0	0	0	1	0	0	0	C	C	1
	1715	chr7	9426639	CCTGcCcCtAaCACAGGTACACC	32	0	0	0	0	1	0	0	0	0	A	A	1
	1716	chr7	9426640	CCTGcCcCtAaCACAGGTACACC	0	30	0	0	0	0	1	0	0	0	C	C	1
	1717	chr7	9426641	CCTGcCcCtAaCACAGGTACACC	30	0	0	0	0	1	0	0	0	0	A	A	1
	1718	chr7	9426642	CCTGcCcCtAaCACAGGTACACC	0	0	32	0	0	0	0	1	0	0	G	G	1
	1719	chr7	9426643	CCTGcCcCtAaCACAGGTACACC	0	0	32	0	0	0	0	1	0	0	G	G	1
	1720	chr7	9426644	CCTGcCcCtAaCACAGGTACACC	0	0	0	31	0	0	0	0	1	0	T	T	1
	1721	chr7	9426645	CCTGcCcCtAaCACAGGTACACC	31	0	1	0	0	0.969	0	0.031	0	0	A	A	0.969
	1722	chr7	9426646	CCTGcCcCtAaCACAGGTACACC	0	31	0	0	0	0	1	0	0	0	C	C	1
	1723	chr7	9426647	CCTGcCcCtAaCACAGGTACACC	31	0	0	0	0	1	0	0	0	0	A	A	1
	1724	chr7	9426648	CCTGcCcCtAaCACAGGTACACC	0	31	0	0	0	0	1	0	0	0	C	C	1
	1725	chr7	9426649	CCTGcCcCtAaCACAGGTACACC	0	30	0	0	0	0	1	0	0	0	C	C	1
CCAATTCTTGATTAACTTTGTAC	1726	chr7	9559548	CCCATTCTTGATgAAaTTTcTtC	0	100	0	0	0	0	1	0	0	0	C	C	1
	1727	chr7	9559549	CCCATTCTTGATgAAaTTTcTtC	0	100	0	0	0	0	1	0	0	0	C	C	1
	1728	chr7	9559550	CCCATTCTTGATgAAaTTTcTtC	1	97	0	0	0	0.01	0.99	0	0	0	C	C	0.99
	1729	chr7	9559551	CCCATTCTTGATgAAaTTTcTtC	98	0	0	0	0	1	0	0	0	0	A	A	1
	1730	chr7	9559552	CCCATTCTTGATgAAaTTTcTtC	0	0	0	99	0	0	0	0	1	0	T	T	1
	1731	chr7	9559553	CCCATTCTTGATgAAaTTTcTtC	0	0	0	98	0	0	0	0	1	0	T	T	1
	1732	chr7	9559554	CCCATTCTTGATgAAaTTTcTtC	0	96	0	0	0	0	1	0	0	0	C	C	1
	1733	chr7	9559555	CCCATTCTTGATgAAaTTTcTtC	0	0	1	95	0	0	0	0.01	0.99	0	T	T	0.99
	1734	chr7	9559556	CCCATTCTTGATgAAaTTTcTtC	0	0	1	95	0	0	0	0.01	0.99	0	T	T	0.99
	1735	chr7	9559557	CCCATTCTTGATgAAaTTTcTtC	0	1	92	1	0	0	0.011	0.979	0.011	0	G	G	0.979
	1736	chr7	9559558	CCCATTCTTGATgAAaTTTcTtC	92	0	1	0	0	0.989	0	0.011	0	0	A	A	0.989
	1737	chr7	9559559	CCCATTCTTGATgAAaTTTcTtC	0	0	0	92	0	0	0	0	1	0	T	T	1
	1738	chr7	9559560	CCCATTCTTGATgAAaTTTcTtC	0	0	92	0	0	0	0	1	0	0	g	G	1
	1739	chr7	9559561	CCCATTCTTGATgAAaTTTcTtC	89	0	1	0	0	0.989	0	0.011	0	0	A	A	0.989
	1740	chr7	9559562	CCCATTCTTGATgAAaTTTcTtC	90	0	0	0	0	1	0	0	0	0	A	A	1
	1741	chr7	9559563	CCCATTCTTGATgAAaTTTcTtC	86	2	0	0	0	0.977	0.023	0	0	0	a	A	0.977
	1742	chr7	9559564	CCCATTCTTGATgAAaTTTcTtC	0	0	0	89	0	0	0	0	1	0	T	T	1
	1743	chr7	9559565	CCCATTCTTGATgAAaTTTcTtC	0	1	0	86	0	0	0.011	0	0.989	0	T	T	0.989
	1744	chr7	9559566	CCCATTCTTGATgAAaTTTcTtC	0	0	0	87	0	0	0	0	1	0	T	T	1
	1745	chr7	9559567	CCCATTCTTGATgAAaTTTcTtC	0	86	0	0	0	0	1	0	0	0	c	C	1
	1746	chr7	9559568	CCCATTCTTGATgAAaTTTcTtC	0	0	1	87	0	0	0	0.011	0.989	0	T	T	0.989
	1747	chr7	9559569	CCCATTCTTGATgAAaTTTcTtC	0	0	0	87	0	0	0	0	1	0	t	T	1
	1748	chr7	9559570	CCCATTCTTGATgAAaTTTcTtC	1	87	0	0	0	0.011	0.989	0	0	0	C	C	0.989
CCAATTCTTGATTAACTTTGTAC	1749	chr7	20009780	CCCATTCTTGAaTAACTTTtaAg	0	86	0	0	0	0	1	0	0	0	C	C	1
	1750	chr7	20009781	CCCATTCTTGAaTAACTTTtaAg	0	87	0	0	0	0	1	0	0	0	C	C	1
	1751	chr7	20009782	CCCATTCTTGAaTAACTTTtaAg	0	87	0	0	0	0	1	0	0	0	C	C	1
	1752	chr7	20009783	CCCATTCTTGAaTAACTTTtaAg	93	0	0	0	0	1	0	0	0	0	A	A	1
	1753	chr7	20009784	CCCATTCTTGAaTAACTTTtaAg	0	0	0	93	0	0	0	0	1	0	T	T	1
	1754	chr7	20009785	CCCATTCTTGAaTAACTTTtaAg	1	0	0	92	0	0.011	0	0	0.989	0	T	T	0.989
	1755	chr7	20009786	CCCATTCTTGAaTAACTTTtaAg	1	93	0	0	0	0.011	0.989	0	0	0	C	C	0.989
	1756	chr7	20009787	CCCATTCTTGAaTAACTTTtaAg	0	0	0	94	0	0	0	0	1	0	T	T	1
	1757	chr7	20009788	CCCATTCTTGAaTAACTTTtaAg	0	0	0	97	0	0	0	0	1	0	T	T	1
	1758	chr7	20009789	CCCATTCTTGAaTAACTTTtaAg	0	0	97	0	0	0	0	1	0	0	G	G	1
	1759	chr7	20009790	CCCATTCTTGAaTAACTTTtaAg	95	0	1	0	0	0.99	0	0.01	0	0	A	A	0.99
	1760	chr7	20009791	CCCATTCTTGAaTAACTTTtaAg	97	0	0	0	0	1	0	0	0	0	a	A	1
	1761	chr7	20009792	CCCATTCTTGAaTAACTTTtaAg	0	0	0	96	0	0	0	0	1	0	T	T	1
	1762	chr7	20009793	CCCATTCTTGAaTAACTTTtaAg	96	0	0	0	0	1	0	0	0	0	A	A	1
	1763	chr7	20009794	CCCATTCTTGAaTAACTTTtaAg	95	0	0	0	0	1	0	0	0	0	A	A	1
	1764	chr7	20009795	CCCATTCTTGAaTAACTTTtaAg	0	96	0	0	0	0	1	0	0	0	C	C	1
	1765	chr7	20009796	CCCATTCTTGAaTAACTTTtaAg	0	0	0	93	0	0	0	0	1	0	T	T	1
	1766	chr7	20009797	CCCATTCTTGAaTAACTTTtaAg	0	0	0	97	0	0	0	0	1	0	T	T	1
	1767	chr7	20009798	CCCATTCTTGAaTAACTTTtaAg	0	0	0	94	0	0	0	0	1	0	T	T	1
	1768	chr7	20009799	CCCATTCTTGAaTAACTTTtaAg	0	0	0	94	0	0	0	0	1	0	t	T	1
	1769	chr7	20009800	CCCATTCTTGAaTAACTTTtaAg	93	0	0	0	0	1	0	0	0	0	a	A	1
	1770	chr7	20009801	CCCATTCTTGAaTAACTTTtaAg	91	0	0	0	0	1	0	0	0	0	A	A	1
	1771	chr7	20009802	CCCATTCTTGAaTAACTTTtaAg	0	0	87	0	0	0	0	1	0	0	g	G	1
CCAATTCTTGATTAACTTTGTAC	1772	chr7	30193820	CCCATTCTTGtTTAtCTTgGTAa	0	65	0	0	0	0	1	0	0	0	C	C	1
	1773	chr7	30193821	CCCATTCTTGtTTAtCTTgGTAa	0	65	0	0	0	0	1	0	0	0	C	C	1
	1774	chr7	30193822	CCCATTCTTGtTTAtCTTgGTAa	0	65	0	0	0	0	1	0	0	0	C	C	1
	1775	chr7	30193823	CCCATTCTTGtTTAtCTTgGTAa	65	1	0	0	0	0.985	0.015	0	0	0	A	A	0.985
	1776	chr7	30193824	CCCATTCTTGtTTAtCTTgGTAa	0	0	0	66	0	0	0	0	1	0	T	T	1
	1777	chr7	30193825	CCCATTCTTGtTTAtCTTgGTAa	0	2	0	66	0	0	0.029	0	0.971	0	T	T	0.971
	1778	chr7	30193826	CCCATTCTTGtTTAtCTTgGTAa	0	69	0	0	0	0	1	0	0	0	C	C	1
	1779	chr7	30193827	CCCATTCTTGtTTAtCTTgGTAa	0	0	0	70	0	0	0	0	1	0	T	T	1
	1780	chr7	30193828	CCCATTCTTGtTTAtCTTgGTAa	0	0	0	75	0	0	0	0	1	0	T	T	1
	1781	chr7	30193829	CCCATTCTTGtTTAtCTTgGTAa	0	0	75	0	0	0	0	1	0	0	G	G	1
	1782	chr7	30193830	CCCATTCTTGtTTAtCTTgGTAa	0	2	0	73	1	0	0.026	0	0.961	0.013	t	T	0.961
	1783	chr7	30193831	CCCATTCTTGtTTAtCTTgGTAa	0	0	0	75	0	0	0	0	1	0	T	T	1
	1784	chr7	30193832	CCCATTCTTGtTTAtCTTgGTAa	0	0	0	73	0	0	0	0	1	0	T	T	1
	1785	chr7	30193833	CCCATTCTTGtTTAtCTTgGTAa	72	0	0	0	0	1	0	0	0	0	A	A	1
	1786	chr7	30193834	CCCATTCTTGtTTAtCTTgGTAa	0	0	0	73	0	0	0	0	1	0	t	T	1
	1787	chr7	30193835	CCCATTCTTGtTTAtCTTgGTAa	0	75	0	0	0	0	1	0	0	0	C	C	1
	1788	chr7	30193836	CCCATTCTTGtTTAtCTTgGTAa	0	0	0	75	0	0	0	0	1	0	T	T	1
	1789	chr7	30193837	CCCATTCTTGtTTAtCTTgGTAa	0	0	0	75	0	0	0	0	1	0	T	T	1
	1790	chr7	30193838	CCCATTCTTGtTTAtCTTgGTAa	0	1	73	0	0	0	0.014	0.986	0	0	g	G	0.986
	1791	chr7	30193839	CCCATTCTTGtTTAtCTTgGTAa	0	0	77	0	0	0	0	1	0	0	G	G	1
	1792	chr7	30193840	CCCATTCTTGtTTAtCTTgGTAa	0	0	0	78	0	0	0	0	1	0	T	T	1
	1793	chr7	30193841	CCCATTCTTGtTTAtCTTgGTAa	79	0	0	0	0	1	0	0	0	0	A	A	1
	1794	chr7	30193842	CCCATTCTTGtTTAtCTTgGTAa	81	1	0	0	0	0.988	0.012	0	0	0	a	A	0.988
GGTGTACCTGTGGTGGAGACAGG	1795	chr7	30645422	GGTGaACCTtTGGTGGgaACTGG	0	0	33	0	0	0	0	1	0	0	G	G	1
	1796	chr7	30645423	GGTGaACCTtTGGTGGgaACTGG	0	0	32	0	0	0	0	1	0	0	G	G	1
	1797	chr7	30645424	GGTGaACCTtTGGTGGgaACTGG	0	0	0	32	0	0	0	0	1	0	T	T	1
	1798	chr7	30645425	GGTGaACCTtTGGTGGgaACTGG	0	0	33	0	0	0	0	1	0	0	G	G	1
	1799	chr7	30645426	GGTGaACCTtTGGTGGgaACTGG	32	0	0	0	0	1	0	0	0	0	a	A	1
	1800	chr7	30645427	GGTGaACCTtTGGTGGgaACTGG	35	0	0	0	0	1	0	0	0	0	A	A	1
	1801	chr7	30645428	GGTGaACCTtTGGTGGgaACTGG	0	33	0	0	0	0	1	0	0	0	C	C	1
	1802	chr7	30645429	GGTGaACCTtTGGTGGgaACTGG	0	33	0	0	0	0	1	0	0	0	C	C	1
	1803	chr7	30645430	GGTGaACCTtTGGTGGgaACTGG	0	0	0	35	0	0	0	0	1	0	T	T	1
	1804	chr7	30645431	GGTGaACCTtTGGTGGgaACTGG	0	0	0	36	0	0	0	0	1	0	t	T	1
	1805	chr7	30645432	GGTGaACCTtTGGTGGgaACTGG	0	0	0	37	0	0	0	0	1	0	T	T	1
	1806	chr7	30645433	GGTGaACCTtTGGTGGgaACTGG	0	0	35	0	0	0	0	1	0	0	G	G	1
	1807	chr7	30645434	GGTGaACCTtTGGTGGgaACTGG	0	0	35	0	0	0	0	1	0	0	G	G	1
	1808	chr7	30645435	GGTGaACCTtTGGTGGgaACTGG	0	0	0	35	0	0	0	0	1	0	T	T	1
	1809	chr7	30645436	GGTGaACCTtTGGTGGgaACTGG	0	0	35	0	0	0	0	1	0	0	G	G	1
	1810	chr7	30645437	GGTGaACCTtTGGTGGgaACTGG	0	0	33	0	0	0	0	1	0	0	G	G	1
	1811	chr7	30645438	GGTGaACCTtTGGTGGgaACTGG	0	0	33	0	0	0	0	1	0	0	g	G	1
	1812	chr7	30645439	GGTGaACCTtTGGTGGgaACTGG	33	0	0	0	0	1	0	0	0	0	a	A	1
	1813	chr7	30645440	GGTGaACCTtTGGTGGgaACTGG	33	0	0	0	0	1	0	0	0	0	A	A	1
	1814	chr7	30645441	GGTGaACCTtTGGTGGgaACTGG	0	32	0	0	0	0	1	0	0	0	C	C	1
	1815	chr7	30645442	GGTGaACCTtTGGTGGgaACTGG	0	0	0	32	0	0	0	0	1	0	T	T	1
	1816	chr7	30645443	GGTGaACCTtTGGTGGgaACTGG	0	0	33	0	0	0	0	1	0	0	G	G	1
	1817	chr7	30645444	GGTGaACCTtTGGTGGgaACTGG	0	0	33	0	0	0	0	1	0	0	G	G	1
GTACAAAGTTAATCAAGAATTGG	1818	chr7	31702474	GTACAAAGTTAcTCAAatgTTGG	0	0	48	0	0	0	0	1	0	0	G	G	1
	1819	chr7	31702475	GTACAAAGTTAcTCAAatgTTGG	0	0	0	46	0	0	0	0	1	0	T	T	1
	1820	chr7	31702476	GTACAAAGTTAcTCAAatgTTGG	44	0	0	0	0	1	0	0	0	0	A	A	1
	1821	chr7	31702477	GTACAAAGTTAcTCAAatgTTGG	0	45	0	0	0	0	1	0	0	0	C	C	1
	1822	chr7	31702478	GTACAAAGTTAcTCAAatgTTGG	46	0	0	0	0	1	0	0	0	0	A	A	1
	1823	chr7	31702479	GTACAAAGTTAcTCAAatgTTGG	45	1	0	0	0	0.978	0.022	0	0	0	A	A	0.978
	1824	chr7	31702480	GTACAAAGTTAcTCAAatgTTGG	45	0	0	0	0	1	0	0	0	0	A	A	1
	1825	chr7	31702481	GTACAAAGTTAcTCAAatgTTGG	0	0	45	0	0	0	0	1	0	0	G	G	1
	1826	chr7	31702482	GTACAAAGTTAcTCAAatgTTGG	0	0	1	43	0	0	0	0.023	0.977	0	T	T	0.977
	1827	chr7	31702483	GTACAAAGTTAcTCAAatgTTGG	0	0	0	45	0	0	0	0	1	0	T	T	1
	1828	chr7	31702484	GTACAAAGTTAcTCAAatgTTGG	44	0	0	0	0	1	0	0	0	0	A	A	1
	1829	chr7	31702485	GTACAAAGTTAcTCAAatgTTGG	0	42	0	0	0	0	1	0	0	0	c	C	1
	1830	chr7	31702486	GTACAAAGTTAcTCAAatgTTGG	0	2	0	39	0	0	0.049	0	0.951	0	T	T	0.951
	1831	chr7	31702487	GTACAAAGTTAcTCAAatgTTGG	0	40	0	0	0	0	1	0	0	0	C	C	1
	1832	chr7	31702488	GTACAAAGTTAcTCAAatgTTGG	41	1	0	0	0	0.976	0.024	0	0	0	A	A	0.976
	1833	chr7	31702489	GTACAAAGTTAcTCAAatgTTGG	40	0	0	0	0	1	0	0	0	0	A	A	1
	1834	chr7	31702490	GTACAAAGTTAcTCAAatgTTGG	41	0	0	0	0	1	0	0	0	0	a	A	1
	1835	chr7	31702491	GTACAAAGTTAcTCAAatgTTGG	0	0	0	41	0	0	0	0	1	0	t	T	1
	1836	chr7	31702492	GTACAAAGTTAcTCAAatgTTGG	0	0	40	0	0	0	0	1	0	0	g	G	1
	1837	chr7	31702493	GTACAAAGTTAcTCAAatgTTGG	0	0	2	38	0	0	0	0.05	0.95	0	T	T	0.95
	1838	chr7	31702494	GTACAAAGTTAcTCAAatgTTGG	0	0	0	40	0	0	0	0	1	0	T	T	1
	1839	chr7	31702495	GTACAAAGTTAcTCAAatgTTGG	0	0	40	0	0	0	0	1	0	0	G	G	1
	1840	chr7	31702496	GTACAAAGTTAcTCAAatgTTGG	0	0	41	0	0	0	0	1	0	0	G	G	1
GTACAAAGTTAATCAAGAATTGG	1841	chr7	35936654	GTACAAAacTAATaAAGgATTGG	0	0	133	0	0	0	0	1	0	0	G	G	1
	1842	chr7	35936655	GTACAAAacTAATaAAGgATTGG	0	0	0	132	0	0	0	0	1	0	T	T	1
	1843	chr7	35936656	GTACAAAacTAATaAAGgATTGG	133	0	0	0	0	1	0	0	0	0	A	A	1
	1844	chr7	35936657	GTACAAAacTAATaAAGgATTGG	0	132	0	0	0	0	1	0	0	0	C	C	1
	1845	chr7	35936658	GTACAAAacTAATaAAGgATTGG	134	0	0	0	0	1	0	0	0	0	A	A	1
	1846	chr7	35936659	GTACAAAacTAATaAAGgATTGG	136	0	0	0	0	1	0	0	0	0	A	A	1
	1847	chr7	35936660	GTACAAAacTAATaAAGgATTGG	136	0	0	1	0	0.993	0	0	0.007	0	A	A	0.993
	1848	chr7	35936661	GTACAAAacTAATaAAGgATTGG	137	0	0	0	0	1	0	0	0	0	a	A	1
	1849	chr7	35936662	GTACAAAacTAATaAAGgATTGG	0	138	0	0	0	0	1	0	0	0	c	C	1
	1850	chr7	35936663	GTACAAAacTAATaAAGgATTGG	0	0	1	136	0	0	0	0.007	0.993	0	T	T	0.993
	1851	chr7	35936664	GTACAAAacTAATaAAGgATTGG	133	0	0	0	0	1	0	0	0	0	A	A	1
	1852	chr7	35936665	GTACAAAacTAATaAAGgATTGG	131	0	0	0	0	1	0	0	0	0	A	A	1
	1853	chr7	35936666	GTACAAAacTAATaAAGgATTGG	0	0	1	128	0	0	0	0.008	0.992	0	T	T	0.992
	1854	chr7	35936667	GTACAAAacTAATaAAGgATTGG	127	0	0	0	0	1	0	0	0	0	a	A	1
	1855	chr7	35936668	GTACAAAacTAATaAAGgATTGG	125	0	0	0	0	1	0	0	0	0	A	A	1
	1856	chr7	35936669	GTACAAAacTAATaAAGgATTGG	126	0	0	0	0	1	0	0	0	0	A	A	1
	1857	chr7	35936670	GTACAAAacTAATaAAGgATTGG	0	0	125	0	0	0	0	1	0	0	G	G	1
	1858	chr7	35936671	GTACAAAacTAATaAAGgATTGG	0	0	123	0	0	0	0	1	0	0	g	G	1
	1859	chr7	35936672	GTACAAAacTAATaAAGgATTGG	123	0	0	0	0	1	0	0	0	0	A	A	1
	1860	chr7	35936673	GTACAAAacTAATaAAGgATTGG	2	1	0	117	0	0.017	0.008	0	0.975	0	T	T	0.975
	1861	chr7	35936674	GTACAAAacTAATaAAGgATTGG	1	0	0	121	0	0.008	0	0	0.992	0	T	T	0.992
	1862	chr7	35936675	GTACAAAacTAATaAAGgATTGG	0	1	120	0	0	0	0.008	0.992	0	0	G	G	0.992
	1863	chr7	35936676	GTACAAAacTAATaAAGgATTGG	0	0	122	0	0	0	0	1	0	0	G	G	1
CCAATTCTTGATTAACTTTGTAC	1864	chr7	40148613	CCAATTCTTGATatAaTTTGTAt	0	122	0	0	0	0	1	0	0	0	C	C	1
	1865	chr7	40148614	CCAATTCTTGATatAaTTTGTAt	0	122	0	0	0	0	1	0	0	0	C	C	1
	1866	chr7	40148615	CCAATTCTTGATatAaTTTGTAt	122	0	1	0	0	0.992	0	0.008	0	0	A	A	0.992
	1867	chr7	40148616	CCAATTCTTGATatAaTTTGTAt	122	0	0	0	0	1	0	0	0	0	A	A	1
	1868	chr7	40148617	CCAATTCTTGATatAaTTTGTAt	0	1	0	121	0	0	0.008	0	0.992	0	T	T	0.992
	1869	chr7	40148618	CCAATTCTTGATatAaTTTGTAt	0	0	0	120	0	0	0	0	1	0	T	T	1
	1870	chr7	40148619	CCAATTCTTGATatAaTTTGTAt	0	119	0	0	0	0	1	0	0	0	C	C	1
	1871	chr7	40148620	CCAATTCTTGATatAaTTTGTAt	0	0	0	118	0	0	0	0	1	0	T	T	1
	1872	chr7	40148621	CCAATTCTTGATatAaTTTGTAt	0	0	0	118	0	0	0	0	1	0	T	T	1
	1873	chr7	40148622	CCAATTCTTGATatAaTTTGTAt	0	0	116	0	0	0	0	1	0	0	G	G	1
	1874	chr7	40148623	CCAATTCTTGATatAaTTTGTAt	117	0	0	0	0	1	0	0	0	0	A	A	1
	1875	chr7	40148624	CCAATTCTTGATatAaTTTGTAt	0	0	0	118	0	0	0	0	1	0	T	T	1
	1876	chr7	40148625	CCAATTCTTGATatAaTTTGTAt	118	0	0	0	0	1	0	0	0	0	a	A	1
	1877	chr7	40148626	CCAATTCTTGATatAaTTTGTAt	0	0	0	118	0	0	0	0	1	0	t	T	1
	1878	chr7	40148627	CCAATTCTTGATatAaTTTGTAt	118	0	0	0	0	1	0	0	0	0	A	A	1
	1879	chr7	40148628	CCAATTCTTGATatAaTTTGTAt	118	0	0	0	0	1	0	0	0	0	a	A	1
	1880	chr7	40148629	CCAATTCTTGATatAaTTTGTAt	0	0	0	114	0	0	0	0	1	0	T	T	1
	1881	chr7	40148630	CCAATTCTTGATatAaTTTGTAt	0	0	0	116	0	0	0	0	1	0	T	T	1
	1882	chr7	40148631	CCAATTCTTGATatAaTTTGTAt	0	0	0	117	0	0	0	0	1	0	T	T	1
	1883	chr7	40148632	CCAATTCTTGATatAaTTTGTAt	2	0	116	0	0	0.017	0	0.983	0	0	G	G	0.983
	1884	chr7	40148633	CCAATTCTTGATatAaTTTGTAt	0	0	0	120	0	0	0	0	1	0	T	T	1
	1885	chr7	40148634	CCAATTCTTGATatAaTTTGTAt	119	1	0	0	0	0.992	0.008	0	0	0	A	A	0.992
	1886	chr7	40148635	CCAATTCTTGATatAaTTTGTAt	0	0	0	121	0	0	0	0	1	0	t	T	1
CCAATTCTTGATTAACTTTGTAC	1887	chr7	43946521	CCTtTTgTTGATTcACTTTGaAC	0	42	0	0	0	0	1	0	0	0	C	C	1
	1888	chr7	43946522	CCTtTTgTTGATTcACTTTGaAC	0	43	0	0	0	0	1	0	0	0	C	C	1
	1889	chr7	43946523	CCTtTTgTTGATTcACTTTGaAC	0	0	0	44	0	0	0	0	1	0	T	T	1
	1890	chr7	43946524	CCTtTTgTTGATTcACTTTGaAC	0	0	0	43	0	0	0	0	1	0	t	T	1
	1891	chr7	43946525	CCTtTTgTTGATTcACTTTGaAC	0	0	0	42	0	0	0	0	1	0	T	T	1
	1892	chr7	43946526	CCTtTTgTTGATTcACTTTGaAC	0	0	0	39	0	0	0	0	1	0	T	T	1
	1893	chr7	43946527	CCTtTTgTTGATTcACTTTGaAC	0	0	38	0	0	0	0	1	0	0	g	G	1
	1894	chr7	43946528	CCTtTTgTTGATTcACTTTGaAC	0	0	0	38	0	0	0	0	1	0	T	T	1
	1895	chr7	43946529	CCTtTTgTTGATTcACTTTGaAC	0	0	0	39	0	0	0	0	1	0	T	T	1
	1896	chr7	43946530	CCTtTTgTTGATTcACTTTGaAC	0	0	36	0	0	0	0	1	0	0	G	G	1
	1897	chr7	43946531	CCTtTTgTTGATTcACTTTGaAC	35	0	0	0	0	1	0	0	0	0	A	A	1
	1898	chr7	43946532	CCTtTTgTTGATTcACTTTGaAC	0	0	0	31	0	0	0	0	1	0	T	T	1
	1899	chr7	43946533	CCTtTTgTTGATTcACTTTGaAC	0	0	0	33	0	0	0	0	1	0	T	T	1
	1900	chr7	43946534	CCTtTTgTTGATTcACTTTGaAC	0	33	0	0	0	0	1	0	0	0	c	C	1
	1901	chr7	43946535	CCTtTTgTTGATTcACTTTGaAC	34	0	1	0	0	0.971	0	0.029	0	0	A	A	0.971
	1902	chr7	43946536	CCTtTTgTTGATTcACTTTGaAC	0	35	0	0	0	0	1	0	0	0	C	C	1
	1903	chr7	43946537	CCTtTTgTTGATTcACTTTGaAC	0	0	0	35	0	0	0	0	1	0	T	T	1
	1904	chr7	43946538	CCTtTTgTTGATTcACTTTGaAC	0	0	0	36	0	0	0	0	1	0	T	T	1
	1905	chr7	43946539	CCTtTTgTTGATTcACTTTGaAC	0	0	0	37	0	0	0	0	1	0	T	T	1
	1906	chr7	43946540	CCTtTTgTTGATTcACTTTGaAC	0	0	35	0	0	0	0	1	0	0	G	G	1
	1907	chr7	43946541	CCTtTTgTTGATTcACTTTGaAC	33	0	0	0	0	1	0	0	0	0	a	A	1
	1908	chr7	43946542	CCTtTTgTTGATTcACTTTGaAC	35	0	0	0	0	1	0	0	0	0	A	A	1
	1909	chr7	43946543	CCTtTTgTTGATTcACTTTGaAC	0	35	0	0	0	0	1	0	0	0	C	C	1
CCAATTCTTGATTAACTTTGTAC	1910	chr7	45894038	CCAAgcCTTGATaAAaTTTGTAC	0	86	0	0	0	0	1	0	0	0	C	C	1
	1911	chr7	45894039	CCAAgcCTTGATaAAaTTTGTAC	0	87	0	0	0	0	1	0	0	0	C	C	1
	1912	chr7	45894040	CCAAgcCTTGATaAAaTTTGTAC	91	0	0	0	0	1	0	0	0	0	A	A	1
	1913	chr7	45894041	CCAAgcCTTGATaAAaTTTGTAC	90	0	0	0	0	1	0	0	0	0	A	A	1
	1914	chr7	45894042	CCAAgcCTTGATaAAaTTTGTAC	0	0	89	0	0	0	0	1	0	0	g	G	1
	1915	chr7	45894043	CCAAgcCTTGATaAAaTTTGTAC	0	92	0	0	0	0	1	0	0	0	c	C	1
	1916	chr7	45894044	CCAAgcCTTGATaAAaTTTGTAC	0	93	0	0	0	0	1	0	0	0	C	C	1
	1917	chr7	45894045	CCAAgcCTTGATaAAaTTTGTAC	0	0	0	95	0	0	0	0	1	0	T	T	1
	1918	chr7	45894046	CCAAgcCTTGATaAAaTTTGTAC	0	0	1	94	0	0	0	0.011	0.989	0	T	T	0.989
	1919	chr7	45894047	CCAAgcCTTGATaAAaTTTGTAC	0	0	95	0	0	0	0	1	0	0	G	G	1
	1920	chr7	45894048	CCAAgcCTTGATaAAaTTTGTAC	95	0	0	0	0	1	0	0	0	0	A	A	1
	1921	chr7	45894049	CCAAgcCTTGATaAAaTTTGTAC	0	0	0	91	0	0	0	0	1	0	T	T	1
	1922	chr7	45894050	CCAAgcCTTGATaAAaTTTGTAC	90	0	0	0	0	1	0	0	0	0	a	A	1
	1923	chr7	45894051	CCAAgcCTTGATaAAaTTTGTAC	90	0	0	0	0	1	0	0	0	0	A	A	1
	1924	chr7	45894052	CCAAgcCTTGATaAAaTTTGTAC	92	0	0	0	0	1	0	0	0	0	A	A	1
	1925	chr7	45894053	CCAAgcCTTGATaAAaTTTGTAC	92	0	0	0	0	1	0	0	0	0	a	A	1
	1926	chr7	45894054	CCAAgcCTTGATaAAaTTTGTAC	0	0	0	92	0	0	0	0	1	0	T	T	1
	1927	chr7	45894055	CCAAgcCTTGATaAAaTTTGTAC	0	0	0	91	0	0	0	0	1	0	T	T	1
	1928	chr7	45894056	CCAAgcCTTGATaAAaTTTGTAC	0	0	0	91	0	0	0	0	1	0	T	T	1
	1929	chr7	45894057	CCAAgcCTTGATaAAaTTTGTAC	0	0	91	0	0	0	0	1	0	0	G	G	1
	1930	chr7	45894058	CCAAgcCTTGATaAAaTTTGTAC	0	0	0	92	0	0	0	0	1	0	T	T	1
	1931	chr7	45894059	CCAAgcCTTGATaAAaTTTGTAC	93	0	0	0	0	1	0	0	0	0	A	A	1
	1932	chr7	45894060	CCAAgcCTTGATaAAaTTTGTAC	0	94	0	0	0	0	1	0	0	0	C	C	1
GTACAAAGTTAATCAAGAATTGG	1933	chr7	53674884	tTcCAAAGcTAATCcAGAATAGG	0	0	0	23	0	0	0	0	1	0	t	T	1
	1934	chr7	53674885	tTcCAAAGcTAATCcAGAATAGG	0	0	0	23	0	0	0	0	1	0	T	T	1
	1935	chr7	53674886	tTcCAAAGcTAATCcAGAATAGG	0	23	0	0	0	0	1	0	0	0	c	C	1
	1936	chr7	53674887	tTcCAAAGcTAATCcAGAATAGG	0	24	0	0	0	0	1	0	0	0	C	C	1
	1937	chr7	53674888	tTcCAAAGcTAATCcAGAATAGG	24	1	0	0	0	0.96	0.04	0	0	0	A	A	0.96
	1938	chr7	53674889	tTcCAAAGcTAATCcAGAATAGG	26	0	1	0	0	0.963	0	0.037	0	0	A	A	0.963
	1939	chr7	53674890	tTcCAAAGcTAATCcAGAATAGG	27	0	0	0	0	1	0	0	0	0	A	A	1
	1940	chr7	53674891	tTcCAAAGcTAATCcAGAATAGG	0	0	27	0	0	0	0	1	0	0	G	G	1
	1941	chr7	53674892	tTcCAAAGcTAATCcAGAATAGG	0	25	0	0	0	0	1	0	0	0	c	C	1
	1942	chr7	53674893	tTcCAAAGcTAATCcAGAATAGG	0	0	0	25	0	0	0	0	1	0	T	T	1
	1943	chr7	53674894	tTcCAAAGcTAATCcAGAATAGG	25	0	0	0	0	1	0	0	0	0	A	A	1
	1944	chr7	53674895	tTcCAAAGcTAATCcAGAATAGG	27	0	0	0	0	1	0	0	0	0	A	A	1
	1945	chr7	53674896	tTcCAAAGcTAATCcAGAATAGG	0	0	0	28	0	0	0	0	1	0	T	T	1
	1946	chr7	53674897	tTcCAAAGcTAATCcAGAATAGG	0	28	0	0	0	0	1	0	0	0	C	C	1
	1947	chr7	53674898	tTcCAAAGcTAATCcAGAATAGG	0	29	0	0	0	0	1	0	0	0	c	C	1
	1948	chr7	53674899	tTcCAAAGcTAATCcAGAATAGG	26	0	0	0	0	1	0	0	0	0	A	A	1
	1949	chr7	53674900	tTcCAAAGcTAATCcAGAATAGG	0	0	27	0	0	0	0	1	0	0	G	G	1
	1950	chr7	53674901	tTcCAAAGcTAATCcAGAATAGG	26	0	1	0	0	0.963	0	0.037	0	0	A	A	0.963
	1951	chr7	53674902	tTcCAAAGcTAATCcAGAATAGG	29	0	0	0	0	1	0	0	0	0	A	A	1
	1952	chr7	53674903	tTcCAAAGcTAATCcAGAATAGG	0	0	0	31	0	0	0	0	1	0	T	T	1
	1953	chr7	53674904	tTcCAAAGcTAATCcAGAATAGG	30	0	0	0	0	1	0	0	0	0	A	A	1
	1954	chr7	53674905	tTcCAAAGcTAATCcAGAATAGG	0	0	30	0	0	0	0	1	0	0	G	G	1
	1955	chr7	53674906	tTcCAAAGcTAATCcAGAATAGG	0	0	30	0	0	0	0	1	0	0	G	G	1
CCAATTCTTGATTAACTTTGTAC	1956	chr7	57197737	CCGATTCccGATTAAtTTTGTAg	0	32	0	0	0	0	1	0	0	0	C	C	1
	1957	chr7	57197738	CCGATTCccGATTAAtTTTGTAg	0	35	0	0	0	0	1	0	0	0	C	C	1
	1958	chr7	57197739	CCGATTCccGATTAAtTTTGTAg	0	0	37	0	0	0	0	1	0	0	G	G	1
	1959	chr7	57197740	CCGATTCccGATTAAtTTTGTAg	37	1	0	0	0	0.974	0.026	0	0	0	A	A	0.974
	1960	chr7	57197741	CCGATTCccGATTAAtTTTGTAg	1	0	0	37	0	0.026	0	0	0.974	0	T	T	0.974
	1961	chr7	57197742	CCGATTCccGATTAAtTTTGTAg	0	0	0	37	0	0	0	0	1	0	T	T	1
	1962	chr7	57197743	CCGATTCccGATTAAtTTTGTAg	1	36	0	0	0	0.027	0.973	0	0	0	C	C	0.973
	1963	chr7	57197744	CCGATTCccGATTAAtTTTGTAg	0	38	0	0	0	0	1	0	0	0	c	C	1
	1964	chr7	57197745	CCGATTCccGATTAAtTTTGTAg	0	38	0	0	0	0	1	0	0	0	c	C	1
	1965	chr7	57197746	CCGATTCccGATTAAtTTTGTAg	0	0	44	0	0	0	0	1	0	0	G	G	1
	1966	chr7	57197747	CCGATTCccGATTAAtTTTGTAg	45	0	0	0	0	1	0	0	0	0	A	A	1
	1967	chr7	57197748	CCGATTCccGATTAAtTTTGTAg	0	0	0	46	0	0	0	0	1	0	T	T	1
	1968	chr7	57197749	CCGATTCccGATTAAtTTTGTAg	0	0	0	49	0	0	0	0	1	0	T	T	1
	1969	chr7	57197750	CCGATTCccGATTAAtTTTGTAg	50	0	0	0	0	1	0	0	0	0	A	A	1
	1970	chr7	57197751	CCGATTCccGATTAAtTTTGTAg	52	0	0	0	1	0.981	0	0	0	0.019	A	A	0.981
	1971	chr7	57197752	CCGATTCccGATTAAtTTTGTAg	0	0	0	54	0	0	0	0	1	0	t	T	1
	1972	chr7	57197753	CCGATTCccGATTAAtTTTGTAg	0	0	0	52	0	0	0	0	1	0	T	T	1
	1973	chr7	57197754	CCGATTCccGATTAAtTTTGTAg	0	0	0	55	0	0	0	0	1	0	T	T	1
	1974	chr7	57197755	CCGATTCccGATTAAtTTTGTAg	0	0	0	55	0	0	0	0	1	0	T	T	1
	1975	chr7	57197756	CCGATTCccGATTAAtTTTGTAg	0	0	52	0	0	0	0	1	0	0	G	G	1
	1976	chr7	57197757	CCGATTCccGATTAAtTTTGTAg	1	0	1	51	0	0.019	0	0.019	0.962	0	T	T	0.962
	1977	chr7	57197758	CCGATTCccGATTAAtTTTGTAg	51	0	0	0	0	1	0	0	0	0	A	A	1
	1978	chr7	57197759	CCGATTCccGATTAAtTTTGTAg	0	0	51	0	0	0	0	1	0	0	g	G	1
CCAATTCTTGATTAACTTTGTAC	1979	chr8	6474915	CCAATcCTTtATTAcgTTTGTAC	0	101	0	0	0	0	1	0	0	0	C	C	1
	1980	chr8	6474916	CCAATcCTTtATTAcgTTTGTAC	0	102	0	0	0	0	1	0	0	0	C	C	1
	1981	chr8	6474917	CCAATcCTTtATTAcgTTTGTAC	101	0	0	0	0	1	0	0	0	0	A	A	1
	1982	chr8	6474918	CCAATcCTTtATTAcgTTTGTAC	99	1	0	1	0	0.98	0.01	0	0.01	0	A	A	0.98
	1983	chr8	6474919	CCAATcCTTtATTAcgTTTGTAC	0	0	0	101	0	0	0	0	1	0	T	T	1
	1984	chr8	6474920	CCAATcCTTtATTAcgTTTGTAC	0	100	0	0	0	0	1	0	0	0	c	C	1
	1985	chr8	6474921	CCAATcCTTtATTAcgTTTGTAC	0	99	0	0	0	0	1	0	0	0	C	C	1
	1986	chr8	6474922	CCAATcCTTtATTAcgTTTGTAC	0	0	0	99	0	0	0	0	1	0	T	T	1
	1987	chr8	6474923	CCAATcCTTtATTAcgTTTGTAC	0	1	0	99	0	0	0.01	0	0.99	0	T	T	0.99
	1988	chr8	6474924	CCAATcCTTtATTAcgTTTGTAC	0	1	0	96	0	0	0.01	0	0.99	0	t	T	0.99
	1989	chr8	6474925	CCAATcCTTtATTAcgTTTGTAC	99	0	0	0	0	1	0	0	0	0	A	A	1
	1990	chr8	6474926	CCAATcCTTtATTAcgTTTGTAC	1	0	0	98	0	0.01	0	0	0.99	0	T	T	0.99
	1991	chr8	6474927	CCAATcCTTtATTAcgTTTGTAC	0	0	1	97	0	0	0	0.01	0.99	0	T	T	0.99
	1992	chr8	6474928	CCAATcCTTtATTAcgTTTGTAC	97	1	0	0	0	0.99	0.01	0	0	0	A	A	0.99
	1993	chr8	6474929	CCAATcCTTtATTAcgTTTGTAC	0	97	0	1	0	0	0.99	0	0.01	0	c	C	0.99
	1994	chr8	6474930	CCAATcCTTtATTAcgTTTGTAC	0	0	96	0	0	0	0	1	0	0	g	G	1
	1995	chr8	6474931	CCAATcCTTtATTAcgTTTGTAC	0	0	0	97	0	0	0	0	1	0	T	T	1
	1996	chr8	6474932	CCAATcCTTtATTAcgTTTGTAC	0	0	0	97	0	0	0	0	1	0	T	T	1
[truncated: 1,293 more rows]
