# Supplementary material for: Rapid generation of a transgene-free powdery mildew resistant tomato by genome deletion
Source: Sci Rep. 2017 Mar 28;7:482. doi: 10.1038/s41598-017-00578-x (PMC5428673; doi:10.1038/s41598-017-00578-x)
Supplement: Supplementary file 5 — Supplementary Information [file 41598_2017_578_MOESM5_ESM.xls]

## Sheet: Sheet1
Supplementary Table 5
Comparison of called DNA bases within off-targets in wild type and slmlo1 8-2.
N.D. - 'not detected'; base rate=number of reads with the called base/total number of reads covering a specified position
Target sequence (PAM is in Green)	Sites	chromosome	position	off-target sequence	Reference base	Called base (slmlo1 8-2)	Rate of the called base	Mutation?	Different from wild type?	Reference base	Called base (wild type)	Rate of the called base	Mutation?
CCAATTCTTGATTAACTTTGTAC	1	chr0	15022112	CCAATTCTTtATTAttTTTGTAC	C	C	0.995	-	-	C	C	0.992	-
	2	chr0	15022113	CCAATTCTTtATTAttTTTGTAC	C	C	0.989	-	-	C	C	0.985	-
	3	chr0	15022114	CCAATTCTTtATTAttTTTGTAC	A	A	1	-	-	A	A	1	-
	4	chr0	15022115	CCAATTCTTtATTAttTTTGTAC	A	A	0.995	-	-	A	A	1	-
	5	chr0	15022116	CCAATTCTTtATTAttTTTGTAC	T	T	1	-	-	T	T	1	-
	6	chr0	15022117	CCAATTCTTtATTAttTTTGTAC	T	T	0.925	-	-	T	T	0.947	-
	7	chr0	15022118	CCAATTCTTtATTAttTTTGTAC	C	C	1	-	-	C	C	0.985	-
	8	chr0	15022119	CCAATTCTTtATTAttTTTGTAC	T	T	0.995	-	-	T	T	0.993	-
	9	chr0	15022120	CCAATTCTTtATTAttTTTGTAC	T	T	1	-	-	T	T	1	-
	10	chr0	15022121	CCAATTCTTtATTAttTTTGTAC	t	T	1	-	-	t	T	0.993	-
	11	chr0	15022122	CCAATTCTTtATTAttTTTGTAC	A	A	0.995	-	-	A	A	0.993	-
	12	chr0	15022123	CCAATTCTTtATTAttTTTGTAC	T	T	1	-	-	T	T	1	-
	13	chr0	15022124	CCAATTCTTtATTAttTTTGTAC	T	T	0.995	-	-	T	T	1	-
	14	chr0	15022125	CCAATTCTTtATTAttTTTGTAC	A	A	0.995	-	-	A	A	1	-
	15	chr0	15022126	CCAATTCTTtATTAttTTTGTAC	t	T	0.995	-	-	t	T	0.986	-
	16	chr0	15022127	CCAATTCTTtATTAttTTTGTAC	t	T	1	-	-	t	T	0.98	-
	17	chr0	15022128	CCAATTCTTtATTAttTTTGTAC	T	T	1	-	-	T	T	1	-
	18	chr0	15022129	CCAATTCTTtATTAttTTTGTAC	T	T	1	-	-	T	T	1	-
	19	chr0	15022130	CCAATTCTTtATTAttTTTGTAC	T	T	0.995	-	-	T	T	1	-
	20	chr0	15022131	CCAATTCTTtATTAttTTTGTAC	G	G	0.995	-	-	G	G	0.988	-
	21	chr0	15022132	CCAATTCTTtATTAttTTTGTAC	T	T	1	-	-	T	T	1	-
	22	chr0	15022133	CCAATTCTTtATTAttTTTGTAC	A	A	0.99	-	-	A	A	0.987	-
	23	chr0	15022134	CCAATTCTTtATTAttTTTGTAC	C	C	1	-	-	C	C	0.994	-
CCAATTCTTGATTAACTTTGTAC	24	chr0	15024828	CCAATcCTTtATTAttTTTGTAC	C	C	1	-	-	C	C	0.986	-
	25	chr0	15024829	CCAATcCTTtATTAttTTTGTAC	C	C	1	-	-	C	C	1	-
	26	chr0	15024830	CCAATcCTTtATTAttTTTGTAC	A	A	1	-	-	A	A	0.986	-
	27	chr0	15024831	CCAATcCTTtATTAttTTTGTAC	A	A	1	-	-	A	A	1	-
	28	chr0	15024832	CCAATcCTTtATTAttTTTGTAC	T	T	1	-	-	T	T	1	-
	29	chr0	15024833	CCAATcCTTtATTAttTTTGTAC	c	C	1	-	-	c	C	1	-
	30	chr0	15024834	CCAATcCTTtATTAttTTTGTAC	C	C	1	-	-	C	C	1	-
	31	chr0	15024835	CCAATcCTTtATTAttTTTGTAC	T	T	0.977	-	-	T	T	1	-
	32	chr0	15024836	CCAATcCTTtATTAttTTTGTAC	T	T	1	-	-	T	T	1	-
	33	chr0	15024837	CCAATcCTTtATTAttTTTGTAC	t	T	1	-	-	t	T	1	-
	34	chr0	15024838	CCAATcCTTtATTAttTTTGTAC	A	A	1	-	-	A	A	1	-
	35	chr0	15024839	CCAATcCTTtATTAttTTTGTAC	T	T	1	-	-	T	T	1	-
	36	chr0	15024840	CCAATcCTTtATTAttTTTGTAC	T	T	1	-	-	T	T	1	-
	37	chr0	15024841	CCAATcCTTtATTAttTTTGTAC	A	A	1	-	-	A	A	1	-
	38	chr0	15024842	CCAATcCTTtATTAttTTTGTAC	t	T	1	-	-	t	T	1	-
	39	chr0	15024843	CCAATcCTTtATTAttTTTGTAC	t	T	1	-	-	t	T	1	-
	40	chr0	15024844	CCAATcCTTtATTAttTTTGTAC	T	T	1	-	-	T	T	1	-
	41	chr0	15024845	CCAATcCTTtATTAttTTTGTAC	T	T	1	-	-	T	T	1	-
	42	chr0	15024846	CCAATcCTTtATTAttTTTGTAC	T	T	1	-	-	T	T	1	-
	43	chr0	15024847	CCAATcCTTtATTAttTTTGTAC	G	G	0.982	-	-	G	G	0.986	-
	44	chr0	15024848	CCAATcCTTtATTAttTTTGTAC	T	T	1	-	-	T	T	1	-
	45	chr0	15024849	CCAATcCTTtATTAttTTTGTAC	A	A	0.965	-	-	A	A	0.987	-
	46	chr0	15024850	CCAATcCTTtATTAttTTTGTAC	C	C	1	-	-	C	C	1	-
GTACAAAGTTAATCAAGAATTGG	47	chr0	15083210	GTACAAAaaTAATaAAGgATTGG	G	G	0.993	-	-	G	G	1	-
	48	chr0	15083211	GTACAAAaaTAATaAAGgATTGG	T	T	0.986	-	-	T	T	0.976	-
	49	chr0	15083212	GTACAAAaaTAATaAAGgATTGG	A	A	1	-	-	A	A	1	-
	50	chr0	15083213	GTACAAAaaTAATaAAGgATTGG	C	C	1	-	-	C	C	1	-
	51	chr0	15083214	GTACAAAaaTAATaAAGgATTGG	A	A	1	-	-	A	A	0.977	-
	52	chr0	15083215	GTACAAAaaTAATaAAGgATTGG	A	A	1	-	-	A	A	1	-
	53	chr0	15083216	GTACAAAaaTAATaAAGgATTGG	A	A	1	-	-	A	A	1	-
	54	chr0	15083217	GTACAAAaaTAATaAAGgATTGG	a	A	1	-	-	a	A	1	-
	55	chr0	15083218	GTACAAAaaTAATaAAGgATTGG	a	A	1	-	-	a	A	1	-
	56	chr0	15083219	GTACAAAaaTAATaAAGgATTGG	T	T	1	-	-	T	T	0.985	-
	57	chr0	15083220	GTACAAAaaTAATaAAGgATTGG	A	A	0.986	-	-	A	A	1	-
	58	chr0	15083221	GTACAAAaaTAATaAAGgATTGG	A	A	1	-	-	A	A	0.992	-
	59	chr0	15083222	GTACAAAaaTAATaAAGgATTGG	T	T	1	-	-	T	T	1	-
	60	chr0	15083223	GTACAAAaaTAATaAAGgATTGG	a	A	1	-	-	a	A	0.993	-
	61	chr0	15083224	GTACAAAaaTAATaAAGgATTGG	A	A	1	-	-	A	A	0.993	-
	62	chr0	15083225	GTACAAAaaTAATaAAGgATTGG	A	A	0.993	-	-	A	A	1	-
	63	chr0	15083226	GTACAAAaaTAATaAAGgATTGG	G	G	1	-	-	G	G	1	-
	64	chr0	15083227	GTACAAAaaTAATaAAGgATTGG	g	G	0.971	-	-	g	G	0.97	-
	65	chr0	15083228	GTACAAAaaTAATaAAGgATTGG	A	A	1	-	-	A	A	1	-
	66	chr0	15083229	GTACAAAaaTAATaAAGgATTGG	T	T	1	-	-	T	T	0.993	-
	67	chr0	15083230	GTACAAAaaTAATaAAGgATTGG	T	T	0.985	-	-	T	T	1	-
	68	chr0	15083231	GTACAAAaaTAATaAAGgATTGG	G	G	1	-	-	G	G	1	-
	69	chr0	15083232	GTACAAAaaTAATaAAGgATTGG	G	G	1	-	-	G	G	0.992	-
GTACAAAGTTAATCAAGAATTGG	70	chr0	19145118	GTACAAAaaTAATaAAGgATTGG	G	G	0.987	-	-	G	G	1	-
	71	chr0	19145119	GTACAAAaaTAATaAAGgATTGG	T	T	0.924	-	-	T	T	0.877	-
	72	chr0	19145120	GTACAAAaaTAATaAAGgATTGG	A	A	1	-	-	A	A	1	-
	73	chr0	19145121	GTACAAAaaTAATaAAGgATTGG	C	C	1	-	-	C	C	1	-
	74	chr0	19145122	GTACAAAaaTAATaAAGgATTGG	A	A	0.994	-	-	A	A	1	-
	75	chr0	19145123	GTACAAAaaTAATaAAGgATTGG	A	A	1	-	-	A	A	0.991	-
	76	chr0	19145124	GTACAAAaaTAATaAAGgATTGG	A	A	1	-	-	A	A	1	-
	77	chr0	19145125	GTACAAAaaTAATaAAGgATTGG	a	A	1	-	-	a	A	0.991	-
	78	chr0	19145126	GTACAAAaaTAATaAAGgATTGG	a	A	1	-	-	a	A	1	-
	79	chr0	19145127	GTACAAAaaTAATaAAGgATTGG	T	T	1	-	-	T	T	1	-
	80	chr0	19145128	GTACAAAaaTAATaAAGgATTGG	A	A	1	-	-	A	A	1	-
	81	chr0	19145129	GTACAAAaaTAATaAAGgATTGG	A	A	1	-	-	A	A	1	-
	82	chr0	19145130	GTACAAAaaTAATaAAGgATTGG	T	T	1	-	-	T	T	1	-
	83	chr0	19145131	GTACAAAaaTAATaAAGgATTGG	a	A	0.987	-	-	a	A	1	-
	84	chr0	19145132	GTACAAAaaTAATaAAGgATTGG	A	A	1	-	-	A	A	1	-
	85	chr0	19145133	GTACAAAaaTAATaAAGgATTGG	A	A	1	-	-	A	A	1	-
	86	chr0	19145134	GTACAAAaaTAATaAAGgATTGG	G	G	1	-	-	G	G	1	-
	87	chr0	19145135	GTACAAAaaTAATaAAGgATTGG	g	G	0.994	-	-	g	G	0.991	-
	88	chr0	19145136	GTACAAAaaTAATaAAGgATTGG	A	A	1	-	-	A	A	1	-
	89	chr0	19145137	GTACAAAaaTAATaAAGgATTGG	T	T	1	-	-	T	T	0.982	-
	90	chr0	19145138	GTACAAAaaTAATaAAGgATTGG	T	T	0.994	-	-	T	T	1	-
	91	chr0	19145139	GTACAAAaaTAATaAAGgATTGG	G	G	1	-	-	G	G	0.991	-
	92	chr0	19145140	GTACAAAaaTAATaAAGgATTGG	G	G	1	-	-	G	G	1	-
CCAATTCTTGATTAACTTTGTAC	93	chr1	7406899	CCCATTtTTGAaTAACTTTtTAa	C	C	0.986	-	-	C	C	1	-
	94	chr1	7406900	CCCATTtTTGAaTAACTTTtTAa	C	C	1	-	-	C	C	1	-
	95	chr1	7406901	CCCATTtTTGAaTAACTTTtTAa	C	C	1	-	-	C	C	1	-
	96	chr1	7406902	CCCATTtTTGAaTAACTTTtTAa	A	A	1	-	-	A	A	1	-
	97	chr1	7406903	CCCATTtTTGAaTAACTTTtTAa	T	T	1	-	-	T	T	1	-
	98	chr1	7406904	CCCATTtTTGAaTAACTTTtTAa	T	T	1	-	-	T	T	1	-
	99	chr1	7406905	CCCATTtTTGAaTAACTTTtTAa	t	T	1	-	-	t	T	1	-
	100	chr1	7406906	CCCATTtTTGAaTAACTTTtTAa	T	T	1	-	-	T	T	1	-
	101	chr1	7406907	CCCATTtTTGAaTAACTTTtTAa	T	T	1	-	-	T	T	1	-
	102	chr1	7406908	CCCATTtTTGAaTAACTTTtTAa	G	G	1	-	-	G	G	1	-
	103	chr1	7406909	CCCATTtTTGAaTAACTTTtTAa	A	A	1	-	-	A	A	1	-
	104	chr1	7406910	CCCATTtTTGAaTAACTTTtTAa	a	A	1	-	-	a	A	1	-
	105	chr1	7406911	CCCATTtTTGAaTAACTTTtTAa	T	T	1	-	-	T	T	1	-
	106	chr1	7406912	CCCATTtTTGAaTAACTTTtTAa	A	A	1	-	-	A	A	1	-
	107	chr1	7406913	CCCATTtTTGAaTAACTTTtTAa	A	A	1	-	-	A	A	1	-
	108	chr1	7406914	CCCATTtTTGAaTAACTTTtTAa	C	C	0.984	-	-	C	C	1	-
	109	chr1	7406915	CCCATTtTTGAaTAACTTTtTAa	T	T	1	-	-	T	T	1	-
	110	chr1	7406916	CCCATTtTTGAaTAACTTTtTAa	T	T	1	-	-	T	T	1	-
	111	chr1	7406917	CCCATTtTTGAaTAACTTTtTAa	T	T	1	-	-	T	T	1	-
	112	chr1	7406918	CCCATTtTTGAaTAACTTTtTAa	t	T	1	-	-	t	T	1	-
	113	chr1	7406919	CCCATTtTTGAaTAACTTTtTAa	T	T	1	-	-	T	T	1	-
	114	chr1	7406920	CCCATTtTTGAaTAACTTTtTAa	A	A	1	-	-	A	A	1	-
	115	chr1	7406921	CCCATTtTTGAaTAACTTTtTAa	a	A	1	-	-	a	A	1	-
CCAATTCTTGATTAACTTTGTAC	116	chr1	13289019	CCCtTTCTTGATTAAtTTTtTAa	C	C	0.987	-	-	C	C	1	-
	117	chr1	13289020	CCCtTTCTTGATTAAtTTTtTAa	C	C	1	-	-	C	C	1	-
	118	chr1	13289021	CCCtTTCTTGATTAAtTTTtTAa	C	C	1	-	-	C	C	1	-
	119	chr1	13289022	CCCtTTCTTGATTAAtTTTtTAa	t	T	1	-	-	t	T	0.98	-
	120	chr1	13289023	CCCtTTCTTGATTAAtTTTtTAa	T	T	1	-	-	T	T	0.98	-
	121	chr1	13289024	CCCtTTCTTGATTAAtTTTtTAa	T	T	1	-	-	T	T	1	-
	122	chr1	13289025	CCCtTTCTTGATTAAtTTTtTAa	C	C	1	-	-	C	C	1	-
	123	chr1	13289026	CCCtTTCTTGATTAAtTTTtTAa	T	T	1	-	-	T	T	1	-
	124	chr1	13289027	CCCtTTCTTGATTAAtTTTtTAa	T	T	1	-	-	T	T	1	-
	125	chr1	13289028	CCCtTTCTTGATTAAtTTTtTAa	G	G	1	-	-	G	G	1	-
	126	chr1	13289029	CCCtTTCTTGATTAAtTTTtTAa	A	A	1	-	-	A	A	1	-
	127	chr1	13289030	CCCtTTCTTGATTAAtTTTtTAa	T	T	1	-	-	T	T	1	-
	128	chr1	13289031	CCCtTTCTTGATTAAtTTTtTAa	T	T	1	-	-	T	T	1	-
	129	chr1	13289032	CCCtTTCTTGATTAAtTTTtTAa	A	A	1	-	-	A	A	1	-
	130	chr1	13289033	CCCtTTCTTGATTAAtTTTtTAa	A	A	1	-	-	A	A	1	-
	131	chr1	13289034	CCCtTTCTTGATTAAtTTTtTAa	t	T	1	-	-	t	T	1	-
	132	chr1	13289035	CCCtTTCTTGATTAAtTTTtTAa	T	T	1	-	-	T	T	0.98	-
	133	chr1	13289036	CCCtTTCTTGATTAAtTTTtTAa	T	T	1	-	-	T	T	1	-
	134	chr1	13289037	CCCtTTCTTGATTAAtTTTtTAa	T	T	1	-	-	T	T	1	-
	135	chr1	13289038	CCCtTTCTTGATTAAtTTTtTAa	t	T	1	-	-	t	T	1	-
	136	chr1	13289039	CCCtTTCTTGATTAAtTTTtTAa	T	T	1	-	-	T	T	1	-
	137	chr1	13289040	CCCtTTCTTGATTAAtTTTtTAa	A	A	1	-	-	A	A	1	-
	138	chr1	13289041	CCCtTTCTTGATTAAtTTTtTAa	a	A	0.98	-	-	a	A	1	-
CCAATTCTTGATTAACTTTGTAC	139	chr1	15906518	CCAtTTCTTtATTAACTTTtTAg	C	C	1	-	-	C	C	1	-
	140	chr1	15906519	CCAtTTCTTtATTAACTTTtTAg	C	C	1	-	-	C	C	1	-
	141	chr1	15906520	CCAtTTCTTtATTAACTTTtTAg	A	A	1	-	-	A	A	0.964	-
	142	chr1	15906521	CCAtTTCTTtATTAACTTTtTAg	t	T	1	-	-	t	T	1	-
	143	chr1	15906522	CCAtTTCTTtATTAACTTTtTAg	T	T	1	-	-	T	T	1	-
	144	chr1	15906523	CCAtTTCTTtATTAACTTTtTAg	T	T	1	-	-	T	T	1	-
	145	chr1	15906524	CCAtTTCTTtATTAACTTTtTAg	C	C	1	-	-	C	C	1	-
	146	chr1	15906525	CCAtTTCTTtATTAACTTTtTAg	T	T	1	-	-	T	T	1	-
	147	chr1	15906526	CCAtTTCTTtATTAACTTTtTAg	T	T	1	-	-	T	T	1	-
	148	chr1	15906527	CCAtTTCTTtATTAACTTTtTAg	t	T	1	-	-	t	T	1	-
	149	chr1	15906528	CCAtTTCTTtATTAACTTTtTAg	A	A	1	-	-	A	A	1	-
	150	chr1	15906529	CCAtTTCTTtATTAACTTTtTAg	T	T	1	-	-	T	T	1	-
	151	chr1	15906530	CCAtTTCTTtATTAACTTTtTAg	T	T	1	-	-	T	T	1	-
	152	chr1	15906531	CCAtTTCTTtATTAACTTTtTAg	A	A	1	-	-	A	A	1	-
	153	chr1	15906532	CCAtTTCTTtATTAACTTTtTAg	A	A	1	-	-	A	A	1	-
	154	chr1	15906533	CCAtTTCTTtATTAACTTTtTAg	C	C	1	-	-	C	C	1	-
	155	chr1	15906534	CCAtTTCTTtATTAACTTTtTAg	T	T	1	-	-	T	T	1	-
	156	chr1	15906535	CCAtTTCTTtATTAACTTTtTAg	T	T	1	-	-	T	T	1	-
	157	chr1	15906536	CCAtTTCTTtATTAACTTTtTAg	T	T	1	-	-	T	T	1	-
	158	chr1	15906537	CCAtTTCTTtATTAACTTTtTAg	t	T	1	-	-	t	T	1	-
	159	chr1	15906538	CCAtTTCTTtATTAACTTTtTAg	T	T	1	-	-	T	T	1	-
	160	chr1	15906539	CCAtTTCTTtATTAACTTTtTAg	A	A	1	-	-	A	A	1	-
	161	chr1	15906540	CCAtTTCTTtATTAACTTTtTAg	g	G	1	-	-	g	G	1	-
GTACAAAGTTAATCAAGAATTGG	162	chr1	20232744	GTACccAaTTAATCtAGAATAGG	G	G	1	-	-	G	G	1	-
	163	chr1	20232745	GTACccAaTTAATCtAGAATAGG	T	T	1	-	-	T	T	1	-
	164	chr1	20232746	GTACccAaTTAATCtAGAATAGG	A	A	1	-	-	A	A	1	-
	165	chr1	20232747	GTACccAaTTAATCtAGAATAGG	C	C	1	-	-	C	C	1	-
	166	chr1	20232748	GTACccAaTTAATCtAGAATAGG	c	C	1	-	-	c	C	1	-
	167	chr1	20232749	GTACccAaTTAATCtAGAATAGG	c	C	1	-	-	c	C	1	-
	168	chr1	20232750	GTACccAaTTAATCtAGAATAGG	A	A	1	-	-	A	A	1	-
	169	chr1	20232751	GTACccAaTTAATCtAGAATAGG	a	A	1	-	-	a	A	1	-
	170	chr1	20232752	GTACccAaTTAATCtAGAATAGG	T	T	0.978	-	-	T	T	1	-
	171	chr1	20232753	GTACccAaTTAATCtAGAATAGG	T	T	1	-	-	T	T	1	-
	172	chr1	20232754	GTACccAaTTAATCtAGAATAGG	A	A	1	-	-	A	A	1	-
	173	chr1	20232755	GTACccAaTTAATCtAGAATAGG	A	A	1	-	-	A	A	1	-
	174	chr1	20232756	GTACccAaTTAATCtAGAATAGG	T	T	0.952	-	-	T	T	1	-
	175	chr1	20232757	GTACccAaTTAATCtAGAATAGG	C	C	1	-	-	C	C	1	-
	176	chr1	20232758	GTACccAaTTAATCtAGAATAGG	t	T	0.976	-	-	t	T	1	-
	177	chr1	20232759	GTACccAaTTAATCtAGAATAGG	A	A	1	-	-	A	A	1	-
	178	chr1	20232760	GTACccAaTTAATCtAGAATAGG	G	G	1	-	-	G	G	1	-
	179	chr1	20232761	GTACccAaTTAATCtAGAATAGG	A	A	1	-	-	A	A	1	-
	180	chr1	20232762	GTACccAaTTAATCtAGAATAGG	A	A	1	-	-	A	A	1	-
	181	chr1	20232763	GTACccAaTTAATCtAGAATAGG	T	T	1	-	-	T	T	1	-
	182	chr1	20232764	GTACccAaTTAATCtAGAATAGG	A	A	1	-	-	A	A	1	-
	183	chr1	20232765	GTACccAaTTAATCtAGAATAGG	G	G	1	-	-	G	G	1	-
	184	chr1	20232766	GTACccAaTTAATCtAGAATAGG	G	G	1	-	-	G	G	1	-
GTACAAAGTTAATCAAGAATTGG	185	chr1	25383695	GcACAAAGTTAtTCAAaAtTTGG	G	G	1	-	-	G	G	1	-
	186	chr1	25383696	GcACAAAGTTAtTCAAaAtTTGG	c	C	1	-	-	c	C	1	-
	187	chr1	25383697	GcACAAAGTTAtTCAAaAtTTGG	A	A	1	-	-	A	A	1	-
	188	chr1	25383698	GcACAAAGTTAtTCAAaAtTTGG	C	C	1	-	-	C	C	1	-
	189	chr1	25383699	GcACAAAGTTAtTCAAaAtTTGG	A	A	1	-	-	A	A	1	-
	190	chr1	25383700	GcACAAAGTTAtTCAAaAtTTGG	A	A	1	-	-	A	A	1	-
	191	chr1	25383701	GcACAAAGTTAtTCAAaAtTTGG	A	A	1	-	-	A	A	1	-
	192	chr1	25383702	GcACAAAGTTAtTCAAaAtTTGG	G	G	1	-	-	G	G	1	-
	193	chr1	25383703	GcACAAAGTTAtTCAAaAtTTGG	T	T	1	-	-	T	T	0.976	-
	194	chr1	25383704	GcACAAAGTTAtTCAAaAtTTGG	T	T	1	-	-	T	T	0.976	-
	195	chr1	25383705	GcACAAAGTTAtTCAAaAtTTGG	A	A	1	-	-	A	A	1	-
	196	chr1	25383706	GcACAAAGTTAtTCAAaAtTTGG	t	T	1	-	-	t	T	1	-
	197	chr1	25383707	GcACAAAGTTAtTCAAaAtTTGG	T	T	1	-	-	T	T	1	-
	198	chr1	25383708	GcACAAAGTTAtTCAAaAtTTGG	C	C	1	-	-	C	C	1	-
	199	chr1	25383709	GcACAAAGTTAtTCAAaAtTTGG	A	A	1	-	-	A	A	0.978	-
	200	chr1	25383710	GcACAAAGTTAtTCAAaAtTTGG	A	A	1	-	-	A	A	1	-
	201	chr1	25383711	GcACAAAGTTAtTCAAaAtTTGG	a	A	1	-	-	a	A	1	-
	202	chr1	25383712	GcACAAAGTTAtTCAAaAtTTGG	A	A	0.952	-	-	A	A	0.977	-
	203	chr1	25383713	GcACAAAGTTAtTCAAaAtTTGG	t	T	1	-	-	t	T	0.977	-
	204	chr1	25383714	GcACAAAGTTAtTCAAaAtTTGG	T	T	1	-	-	T	T	1	-
	205	chr1	25383715	GcACAAAGTTAtTCAAaAtTTGG	T	T	1	-	-	T	T	1	-
	206	chr1	25383716	GcACAAAGTTAtTCAAaAtTTGG	G	G	1	-	-	G	G	0.977	-
	207	chr1	25383717	GcACAAAGTTAtTCAAaAtTTGG	G	G	1	-	-	G	G	1	-
GTACAAAGTTAATCAAGAATTGG	208	chr1	26475607	GTACAAAaaTAATaAAGgATTGG	G	G	0.994	-	-	G	G	1	-
	209	chr1	26475608	GTACAAAaaTAATaAAGgATTGG	T	T	0.988	-	-	T	T	1	-
	210	chr1	26475609	GTACAAAaaTAATaAAGgATTGG	A	A	1	-	-	A	A	1	-
	211	chr1	26475610	GTACAAAaaTAATaAAGgATTGG	C	C	0.994	-	-	C	C	0.992	-
	212	chr1	26475611	GTACAAAaaTAATaAAGgATTGG	A	A	0.994	-	-	A	A	1	-
	213	chr1	26475612	GTACAAAaaTAATaAAGgATTGG	A	A	1	-	-	A	A	0.992	-
	214	chr1	26475613	GTACAAAaaTAATaAAGgATTGG	A	A	1	-	-	A	A	1	-
	215	chr1	26475614	GTACAAAaaTAATaAAGgATTGG	a	A	1	-	-	a	A	1	-
	216	chr1	26475615	GTACAAAaaTAATaAAGgATTGG	a	A	1	-	-	a	A	1	-
	217	chr1	26475616	GTACAAAaaTAATaAAGgATTGG	T	T	0.987	-	-	T	T	0.992	-
	218	chr1	26475617	GTACAAAaaTAATaAAGgATTGG	A	A	1	-	-	A	A	1	-
	219	chr1	26475618	GTACAAAaaTAATaAAGgATTGG	A	A	0.993	-	-	A	A	1	-
	220	chr1	26475619	GTACAAAaaTAATaAAGgATTGG	T	T	0.987	-	-	T	T	1	-
	221	chr1	26475620	GTACAAAaaTAATaAAGgATTGG	a	A	1	-	-	a	A	1	-
	222	chr1	26475621	GTACAAAaaTAATaAAGgATTGG	A	A	1	-	-	A	A	1	-
	223	chr1	26475622	GTACAAAaaTAATaAAGgATTGG	A	A	1	-	-	A	A	0.991	-
	224	chr1	26475623	GTACAAAaaTAATaAAGgATTGG	G	G	0.98	-	-	G	G	1	-
	225	chr1	26475624	GTACAAAaaTAATaAAGgATTGG	g	G	1	-	-	g	G	1	-
	226	chr1	26475625	GTACAAAaaTAATaAAGgATTGG	A	A	0.987	-	-	A	A	1	-
	227	chr1	26475626	GTACAAAaaTAATaAAGgATTGG	T	T	1	-	-	T	T	0.992	-
	228	chr1	26475627	GTACAAAaaTAATaAAGgATTGG	T	T	1	-	-	T	T	0.975	-
	229	chr1	26475628	GTACAAAaaTAATaAAGgATTGG	G	G	0.993	-	-	G	G	1	-
	230	chr1	26475629	GTACAAAaaTAATaAAGgATTGG	G	G	1	-	-	G	G	1	-
CCAATTCTTGATTAACTTTGTAC	231	chr1	30189916	CCAATcCTTtATTAttTTTGTAC	C	C	1	-	-	C	C	1	-
	232	chr1	30189917	CCAATcCTTtATTAttTTTGTAC	C	C	0.993	-	-	C	C	1	-
	233	chr1	30189918	CCAATcCTTtATTAttTTTGTAC	A	A	0.98	-	-	A	A	0.974	-
	234	chr1	30189919	CCAATcCTTtATTAttTTTGTAC	A	A	1	-	-	A	A	1	-
	235	chr1	30189920	CCAATcCTTtATTAttTTTGTAC	T	T	1	-	-	T	T	0.991	-
	236	chr1	30189921	CCAATcCTTtATTAttTTTGTAC	c	C	1	-	-	c	C	1	-
	237	chr1	30189922	CCAATcCTTtATTAttTTTGTAC	C	C	0.994	-	-	C	C	0.991	-
	238	chr1	30189923	CCAATcCTTtATTAttTTTGTAC	T	T	1	-	-	T	T	1	-
	239	chr1	30189924	CCAATcCTTtATTAttTTTGTAC	T	T	1	-	-	T	T	1	-
	240	chr1	30189925	CCAATcCTTtATTAttTTTGTAC	t	T	0.987	-	-	t	T	0.991	-
	241	chr1	30189926	CCAATcCTTtATTAttTTTGTAC	A	A	0.987	-	-	A	A	0.991	-
	242	chr1	30189927	CCAATcCTTtATTAttTTTGTAC	T	T	1	-	-	T	T	0.991	-
	243	chr1	30189928	CCAATcCTTtATTAttTTTGTAC	T	T	0.994	-	-	T	T	1	-
	244	chr1	30189929	CCAATcCTTtATTAttTTTGTAC	A	A	1	-	-	A	A	0.991	-
	245	chr1	30189930	CCAATcCTTtATTAttTTTGTAC	t	T	1	-	-	t	T	0.991	-
	246	chr1	30189931	CCAATcCTTtATTAttTTTGTAC	t	T	1	-	-	t	T	1	-
	247	chr1	30189932	CCAATcCTTtATTAttTTTGTAC	T	T	1	-	-	T	T	1	-
	248	chr1	30189933	CCAATcCTTtATTAttTTTGTAC	T	T	1	-	-	T	T	1	-
	249	chr1	30189934	CCAATcCTTtATTAttTTTGTAC	T	T	1	-	-	T	T	1	-
	250	chr1	30189935	CCAATcCTTtATTAttTTTGTAC	G	G	1	-	-	G	G	1	-
	251	chr1	30189936	CCAATcCTTtATTAttTTTGTAC	T	T	0.994	-	-	T	T	1	-
	252	chr1	30189937	CCAATcCTTtATTAttTTTGTAC	A	A	0.968	-	-	A	A	1	-
	253	chr1	30189938	CCAATcCTTtATTAttTTTGTAC	C	C	1	-	-	C	C	1	-
CCAATTCTTGATTAACTTTGTAC	254	chr1	43886735	CCAATcCTTtATTAttTTTGTAC	C	C	1	-	-	C	C	1	-
	255	chr1	43886736	CCAATcCTTtATTAttTTTGTAC	C	C	0.9	-	-	C	C	1	-
	256	chr1	43886737	CCAATcCTTtATTAttTTTGTAC	A	A	1	-	-	A	A	1	-
	257	chr1	43886738	CCAATcCTTtATTAttTTTGTAC	A	A	0.909	-	-	A	A	1	-
	258	chr1	43886739	CCAATcCTTtATTAttTTTGTAC	T	T	1	-	-	T	T	1	-
	259	chr1	43886740	CCAATcCTTtATTAttTTTGTAC	c	C	1	-	-	c	C	1	-
	260	chr1	43886741	CCAATcCTTtATTAttTTTGTAC	C	C	0.909	-	-	C	C	0.923	-
	261	chr1	43886742	CCAATcCTTtATTAttTTTGTAC	T	T	1	-	-	T	T	1	-
	262	chr1	43886743	CCAATcCTTtATTAttTTTGTAC	T	T	1	-	-	T	T	1	-
	263	chr1	43886744	CCAATcCTTtATTAttTTTGTAC	t	T	1	-	-	t	T	1	-
	264	chr1	43886745	CCAATcCTTtATTAttTTTGTAC	A	A	0.909	-	-	A	A	1	-
	265	chr1	43886746	CCAATcCTTtATTAttTTTGTAC	T	T	1	-	-	T	T	1	-
	266	chr1	43886747	CCAATcCTTtATTAttTTTGTAC	T	T	1	-	-	T	T	1	-
	267	chr1	43886748	CCAATcCTTtATTAttTTTGTAC	A	A	1	-	-	A	A	1	-
	268	chr1	43886749	CCAATcCTTtATTAttTTTGTAC	t	T	0.8	-	YES	t	T/C	0.667/0.333	T/C
	269	chr1	43886750	CCAATcCTTtATTAttTTTGTAC	t	T	1	-	-	t	T	1	-
	270	chr1	43886751	CCAATcCTTtATTAttTTTGTAC	T	T	1	-	-	T	T	1	-
	271	chr1	43886752	CCAATcCTTtATTAttTTTGTAC	T	T	0.9	-	-	T	T	1	-
	272	chr1	43886753	CCAATcCTTtATTAttTTTGTAC	T	T	0.9	-	-	T	T	1	-
	273	chr1	43886754	CCAATcCTTtATTAttTTTGTAC	G	G	1	-	-	G	G	1	-
	274	chr1	43886755	CCAATcCTTtATTAttTTTGTAC	T	T	1	-	-	T	T	1	-
	275	chr1	43886756	CCAATcCTTtATTAttTTTGTAC	A	A/G	0.700/0.300	A/G	-	A	A/G	0.636/0.364	A/G
	276	chr1	43886757	CCAATcCTTtATTAttTTTGTAC	C	C	1	-	-	C	C	1	-
CCAATTCTTGATTAACTTTGTAC	277	chr1	43905581	CCAATaCTTtATTAttTTTGTAC	C	C	1	-	-	C	C	1	-
	278	chr1	43905582	CCAATaCTTtATTAttTTTGTAC	C	C	0.994	-	-	C	C	0.99	-
	279	chr1	43905583	CCAATaCTTtATTAttTTTGTAC	A	A	0.994	-	-	A	A	0.97	-
	280	chr1	43905584	CCAATaCTTtATTAttTTTGTAC	A	A	1	-	-	A	A	1	-
	281	chr1	43905585	CCAATaCTTtATTAttTTTGTAC	T	T	1	-	-	T	T	1	-
	282	chr1	43905586	CCAATaCTTtATTAttTTTGTAC	a	A	1	-	-	a	A	1	-
	283	chr1	43905587	CCAATaCTTtATTAttTTTGTAC	C	C	1	-	-	C	C	1	-
	284	chr1	43905588	CCAATaCTTtATTAttTTTGTAC	T	T	1	-	-	T	T	1	-
	285	chr1	43905589	CCAATaCTTtATTAttTTTGTAC	T	T	1	-	-	T	T	1	-
	286	chr1	43905590	CCAATaCTTtATTAttTTTGTAC	t	T	1	-	-	t	T	1	-
	287	chr1	43905591	CCAATaCTTtATTAttTTTGTAC	A	A	1	-	-	A	A	1	-
	288	chr1	43905592	CCAATaCTTtATTAttTTTGTAC	T	T	1	-	-	T	T	1	-
	289	chr1	43905593	CCAATaCTTtATTAttTTTGTAC	T	T	1	-	-	T	T	1	-
	290	chr1	43905594	CCAATaCTTtATTAttTTTGTAC	A	A	1	-	-	A	A	0.989	-
	291	chr1	43905595	CCAATaCTTtATTAttTTTGTAC	t	T	1	-	-	t	T	1	-
	292	chr1	43905596	CCAATaCTTtATTAttTTTGTAC	t	T	1	-	-	t	T	1	-
	293	chr1	43905597	CCAATaCTTtATTAttTTTGTAC	T	T	1	-	-	T	T	1	-
	294	chr1	43905598	CCAATaCTTtATTAttTTTGTAC	T	T	1	-	-	T	T	1	-
	295	chr1	43905599	CCAATaCTTtATTAttTTTGTAC	T	T	1	-	-	T	T	1	-
	296	chr1	43905600	CCAATaCTTtATTAttTTTGTAC	G	G	0.987	-	-	G	G	0.99	-
	297	chr1	43905601	CCAATaCTTtATTAttTTTGTAC	T	T	1	-	-	T	T	0.99	-
	298	chr1	43905602	CCAATaCTTtATTAttTTTGTAC	A	A	0.987	-	-	A	A	0.968	-
	299	chr1	43905603	CCAATaCTTtATTAttTTTGTAC	C	C	0.981	-	-	C	C	1	-
GTACAAAGTTAATCAAGAATTGG	300	chr1	44076296	GTACAAAaaTAATaAAGgATTGG	G	G	0.921	-	-	G	G	0.944	-
	301	chr1	44076297	GTACAAAaaTAATaAAGgATTGG	T	T/C	0.652/0.348	T/C	-	T	T/C	0.556/0.444	T/C
	302	chr1	44076298	GTACAAAaaTAATaAAGgATTGG	A	A	1	-	-	A	A	1	-
	303	chr1	44076299	GTACAAAaaTAATaAAGgATTGG	C	C	0.995	-	-	C	C	1	-
	304	chr1	44076300	GTACAAAaaTAATaAAGgATTGG	A	A	0.979	-	-	A	A	0.961	-
	305	chr1	44076301	GTACAAAaaTAATaAAGgATTGG	A	A	0.995	-	-	A	A	1	-
	306	chr1	44076302	GTACAAAaaTAATaAAGgATTGG	A	A	1	-	-	A	A	0.992	-
	307	chr1	44076303	GTACAAAaaTAATaAAGgATTGG	a	A	1	-	-	a	A	0.992	-
	308	chr1	44076304	GTACAAAaaTAATaAAGgATTGG	a	A	0.95	-	-	a	A	0.977	-
	309	chr1	44076305	GTACAAAaaTAATaAAGgATTGG	T	T	0.99	-	-	T	T	0.985	-
	310	chr1	44076306	GTACAAAaaTAATaAAGgATTGG	A	A	1	-	-	A	A	1	-
	311	chr1	44076307	GTACAAAaaTAATaAAGgATTGG	A	A	1	-	-	A	A	1	-
	312	chr1	44076308	GTACAAAaaTAATaAAGgATTGG	T	T	0.995	-	-	T	T	0.962	-
	313	chr1	44076309	GTACAAAaaTAATaAAGgATTGG	a	A	0.995	-	-	a	A	1	-
	314	chr1	44076310	GTACAAAaaTAATaAAGgATTGG	A	A	1	-	-	A	A	1	-
	315	chr1	44076311	GTACAAAaaTAATaAAGgATTGG	A	A	1	-	-	A	A	1	-
	316	chr1	44076312	GTACAAAaaTAATaAAGgATTGG	G	G	0.995	-	-	G	G	1	-
	317	chr1	44076313	GTACAAAaaTAATaAAGgATTGG	g	G	1	-	-	g	G	0.967	-
	318	chr1	44076314	GTACAAAaaTAATaAAGgATTGG	A	A	1	-	-	A	A	1	-
	319	chr1	44076315	GTACAAAaaTAATaAAGgATTGG	T	T	0.984	-	-	T	T	0.974	-
	320	chr1	44076316	GTACAAAaaTAATaAAGgATTGG	T	T	0.978	-	-	T	T	0.939	-
	321	chr1	44076317	GTACAAAaaTAATaAAGgATTGG	G	G	1	-	-	G	G	1	-
	322	chr1	44076318	GTACAAAaaTAATaAAGgATTGG	G	G	1	-	-	G	G	0.991	-
CCAATTCTTGATTAACTTTGTAC	323	chr1	47885719	CCAATcCTTtATTAttTTTGTAC	C	C	1	-	-	C	C	1	-
	324	chr1	47885720	CCAATcCTTtATTAttTTTGTAC	C	C	1	-	-	C	C	0.986	-
	325	chr1	47885721	CCAATcCTTtATTAttTTTGTAC	A	A	1	-	-	A	A	0.986	-
	326	chr1	47885722	CCAATcCTTtATTAttTTTGTAC	A	A	0.982	-	-	A	A	1	-
	327	chr1	47885723	CCAATcCTTtATTAttTTTGTAC	T	T	1	-	-	T	T	0.971	-
	328	chr1	47885724	CCAATcCTTtATTAttTTTGTAC	c	C	0.982	-	-	c	C	0.986	-
	329	chr1	47885725	CCAATcCTTtATTAttTTTGTAC	C	C	0.982	-	-	C	C	1	-
	330	chr1	47885726	CCAATcCTTtATTAttTTTGTAC	T	T	1	-	-	T	T	1	-
	331	chr1	47885727	CCAATcCTTtATTAttTTTGTAC	T	T	1	-	-	T	T	1	-
	332	chr1	47885728	CCAATcCTTtATTAttTTTGTAC	t	T	1	-	-	t	T	1	-
	333	chr1	47885729	CCAATcCTTtATTAttTTTGTAC	A	A	1	-	-	A	A	0.986	-
	334	chr1	47885730	CCAATcCTTtATTAttTTTGTAC	T	T	1	-	-	T	T	1	-
	335	chr1	47885731	CCAATcCTTtATTAttTTTGTAC	T	T	1	-	-	T	T	1	-
	336	chr1	47885732	CCAATcCTTtATTAttTTTGTAC	A	A	1	-	-	A	A	1	-
	337	chr1	47885733	CCAATcCTTtATTAttTTTGTAC	t	T	1	-	-	t	T	1	-
	338	chr1	47885734	CCAATcCTTtATTAttTTTGTAC	t	T	1	-	-	t	T	1	-
	339	chr1	47885735	CCAATcCTTtATTAttTTTGTAC	T	T	1	-	-	T	T	1	-
	340	chr1	47885736	CCAATcCTTtATTAttTTTGTAC	T	T	1	-	-	T	T	1	-
	341	chr1	47885737	CCAATcCTTtATTAttTTTGTAC	T	T	0.983	-	-	T	T	1	-
	342	chr1	47885738	CCAATcCTTtATTAttTTTGTAC	G	G	0.983	-	-	G	G	1	-
	343	chr1	47885739	CCAATcCTTtATTAttTTTGTAC	T	T	1	-	-	T	T	1	-
	344	chr1	47885740	CCAATcCTTtATTAttTTTGTAC	A	A	0.984	-	-	A	A	0.961	-
	345	chr1	47885741	CCAATcCTTtATTAttTTTGTAC	C	C	1	-	-	C	C	1	-
GTACAAAGTTAATCAAGAATTGG	346	chr1	59463523	aTACAAAGTTtATCAAGAccGGG	a	A	1	-	-	a	A	1	-
	347	chr1	59463524	aTACAAAGTTtATCAAGAccGGG	T	T	1	-	-	T	T	1	-
	348	chr1	59463525	aTACAAAGTTtATCAAGAccGGG	A	A	1	-	-	A	A	1	-
	349	chr1	59463526	aTACAAAGTTtATCAAGAccGGG	C	C	1	-	-	C	C	1	-
	350	chr1	59463527	aTACAAAGTTtATCAAGAccGGG	A	A	1	-	-	A	A	1	-
	351	chr1	59463528	aTACAAAGTTtATCAAGAccGGG	A	A	1	-	-	A	A	1	-
	352	chr1	59463529	aTACAAAGTTtATCAAGAccGGG	A	A	1	-	-	A	A	1	-
	353	chr1	59463530	aTACAAAGTTtATCAAGAccGGG	G	G	1	-	-	G	G	1	-
	354	chr1	59463531	aTACAAAGTTtATCAAGAccGGG	T	T	1	-	-	T	T	1	-
	355	chr1	59463532	aTACAAAGTTtATCAAGAccGGG	T	T	0.986	-	-	T	T	1	-
	356	chr1	59463533	aTACAAAGTTtATCAAGAccGGG	t	T	1	-	-	t	T	1	-
	357	chr1	59463534	aTACAAAGTTtATCAAGAccGGG	A	A	0.986	-	-	A	A	1	-
	358	chr1	59463535	aTACAAAGTTtATCAAGAccGGG	T	T	1	-	-	T	T	1	-
	359	chr1	59463536	aTACAAAGTTtATCAAGAccGGG	C	C	0.986	-	-	C	C	1	-
	360	chr1	59463537	aTACAAAGTTtATCAAGAccGGG	A	A	1	-	-	A	A	1	-
	361	chr1	59463538	aTACAAAGTTtATCAAGAccGGG	A	A	1	-	-	A	A	1	-
	362	chr1	59463539	aTACAAAGTTtATCAAGAccGGG	G	G	1	-	-	G	G	1	-
	363	chr1	59463540	aTACAAAGTTtATCAAGAccGGG	A	A	1	-	-	A	A	1	-
	364	chr1	59463541	aTACAAAGTTtATCAAGAccGGG	c	C	1	-	-	c	C	0.974	-
	365	chr1	59463542	aTACAAAGTTtATCAAGAccGGG	c	C	1	-	-	c	C	1	-
	366	chr1	59463543	aTACAAAGTTtATCAAGAccGGG	G	G	0.985	-	-	G	G	1	-
	367	chr1	59463544	aTACAAAGTTtATCAAGAccGGG	G	G	1	-	-	G	G	1	-
	368	chr1	59463545	aTACAAAGTTtATCAAGAccGGG	G	G	1	-	-	G	G	1	-
GTACAAAGTTAATCAAGAATTGG	369	chr1	59613445	aTACtAAtTTAATCAAGAcTTGG	a	A	1	-	-	a	A	1	-
	370	chr1	59613446	aTACtAAtTTAATCAAGAcTTGG	T	T	1	-	-	T	T	1	-
	371	chr1	59613447	aTACtAAtTTAATCAAGAcTTGG	A	A	1	-	-	A	A	1	-
	372	chr1	59613448	aTACtAAtTTAATCAAGAcTTGG	C	C	1	-	-	C	C	1	-
	373	chr1	59613449	aTACtAAtTTAATCAAGAcTTGG	t	T	1	-	-	t	T	1	-
	374	chr1	59613450	aTACtAAtTTAATCAAGAcTTGG	A	A	1	-	-	A	A	1	-
	375	chr1	59613451	aTACtAAtTTAATCAAGAcTTGG	A	A	1	-	-	A	A	1	-
	376	chr1	59613452	aTACtAAtTTAATCAAGAcTTGG	t	T	1	-	-	t	T	1	-
	377	chr1	59613453	aTACtAAtTTAATCAAGAcTTGG	T	T	1	-	-	T	T	1	-
	378	chr1	59613454	aTACtAAtTTAATCAAGAcTTGG	T	T	1	-	-	T	T	1	-
	379	chr1	59613455	aTACtAAtTTAATCAAGAcTTGG	A	A	1	-	-	A	A	1	-
	380	chr1	59613456	aTACtAAtTTAATCAAGAcTTGG	A	A	1	-	-	A	A	1	-
	381	chr1	59613457	aTACtAAtTTAATCAAGAcTTGG	T	T	1	-	-	T	T	1	-
	382	chr1	59613458	aTACtAAtTTAATCAAGAcTTGG	C	C	1	-	-	C	C	1	-
	383	chr1	59613459	aTACtAAtTTAATCAAGAcTTGG	A	A	1	-	-	A	A	1	-
	384	chr1	59613460	aTACtAAtTTAATCAAGAcTTGG	A	A	1	-	-	A	A	1	-
	385	chr1	59613461	aTACtAAtTTAATCAAGAcTTGG	G	G	1	-	-	G	G	1	-
	386	chr1	59613462	aTACtAAtTTAATCAAGAcTTGG	A	A	1	-	-	A	A	1	-
	387	chr1	59613463	aTACtAAtTTAATCAAGAcTTGG	c	C	1	-	-	c	C	1	-
	388	chr1	59613464	aTACtAAtTTAATCAAGAcTTGG	T	T	1	-	-	T	T	1	-
	389	chr1	59613465	aTACtAAtTTAATCAAGAcTTGG	T	T	1	-	-	T	T	1	-
	390	chr1	59613466	aTACtAAtTTAATCAAGAcTTGG	G	G	1	-	-	G	G	1	-
	391	chr1	59613467	aTACtAAtTTAATCAAGAcTTGG	G	G	1	-	-	G	G	1	-
CCTGTCTCCACCACAGGTACACC	392	chr1	64672547	CCTGTCTCCtCCACtGGTcCACC	C	C	1	-	-	C	C	1	-
	393	chr1	64672548	CCTGTCTCCtCCACtGGTcCACC	C	C	1	-	-	C	C	1	-
	394	chr1	64672549	CCTGTCTCCtCCACtGGTcCACC	T	T	1	-	-	T	T	1	-
	395	chr1	64672550	CCTGTCTCCtCCACtGGTcCACC	G	G	1	-	-	G	G	1	-
	396	chr1	64672551	CCTGTCTCCtCCACtGGTcCACC	T	T	1	-	-	T	T	1	-
	397	chr1	64672552	CCTGTCTCCtCCACtGGTcCACC	C	C	1	-	-	C	C	1	-
	398	chr1	64672553	CCTGTCTCCtCCACtGGTcCACC	T	T	1	-	-	T	T	1	-
	399	chr1	64672554	CCTGTCTCCtCCACtGGTcCACC	C	C	1	-	-	C	C	1	-
	400	chr1	64672555	CCTGTCTCCtCCACtGGTcCACC	C	C	1	-	-	C	C	1	-
	401	chr1	64672556	CCTGTCTCCtCCACtGGTcCACC	t	T	1	-	-	t	T	1	-
	402	chr1	64672557	CCTGTCTCCtCCACtGGTcCACC	C	C	1	-	-	C	C	1	-
	403	chr1	64672558	CCTGTCTCCtCCACtGGTcCACC	C	C	1	-	-	C	C	1	-
	404	chr1	64672559	CCTGTCTCCtCCACtGGTcCACC	A	A	0.964	-	-	A	A	1	-
	405	chr1	64672560	CCTGTCTCCtCCACtGGTcCACC	C	C	1	-	-	C	C	1	-
	406	chr1	64672561	CCTGTCTCCtCCACtGGTcCACC	t	T	1	-	-	t	T	0.957	-
	407	chr1	64672562	CCTGTCTCCtCCACtGGTcCACC	G	G	1	-	-	G	G	1	-
	408	chr1	64672563	CCTGTCTCCtCCACtGGTcCACC	G	G	1	-	-	G	G	1	-
	409	chr1	64672564	CCTGTCTCCtCCACtGGTcCACC	T	T	1	-	-	T	T	1	-
	410	chr1	64672565	CCTGTCTCCtCCACtGGTcCACC	c	C	0.966	-	-	c	C	1	-
	411	chr1	64672566	CCTGTCTCCtCCACtGGTcCACC	C	C	1	-	-	C	C	1	-
	412	chr1	64672567	CCTGTCTCCtCCACtGGTcCACC	A	A	1	-	-	A	A	1	-
	413	chr1	64672568	CCTGTCTCCtCCACtGGTcCACC	C	C	1	-	-	C	C	1	-
	414	chr1	64672569	CCTGTCTCCtCCACtGGTcCACC	C	C	1	-	-	C	C	1	-
CCAATTCTTGATTAACTTTGTAC	415	chr1	65624154	CCCtTTCaTGATTgAaTTTGTAC	C	C	1	-	-	C	C	1	-
	416	chr1	65624155	CCCtTTCaTGATTgAaTTTGTAC	C	C	0.992	-	-	C	C	0.985	-
	417	chr1	65624156	CCCtTTCaTGATTgAaTTTGTAC	C	C	1	-	-	C	C	1	-
	418	chr1	65624157	CCCtTTCaTGATTgAaTTTGTAC	t	T	1	-	-	t	T	0.985	-
	419	chr1	65624158	CCCtTTCaTGATTgAaTTTGTAC	T	T	0.993	-	-	T	T	0.985	-
	420	chr1	65624159	CCCtTTCaTGATTgAaTTTGTAC	T	T	1	-	-	T	T	0.97	-
	421	chr1	65624160	CCCtTTCaTGATTgAaTTTGTAC	C	C	1	-	-	C	C	1	-
	422	chr1	65624161	CCCtTTCaTGATTgAaTTTGTAC	a	A	0.985	-	-	a	A	0.986	-
	423	chr1	65624162	CCCtTTCaTGATTgAaTTTGTAC	T	T	1	-	-	T	T	0.971	-
	424	chr1	65624163	CCCtTTCaTGATTgAaTTTGTAC	G	G	1	-	-	G	G	1	-
	425	chr1	65624164	CCCtTTCaTGATTgAaTTTGTAC	A	A	0.992	-	-	A	A	1	-
	426	chr1	65624165	CCCtTTCaTGATTgAaTTTGTAC	T	T	1	-	-	T	T	0.985	-
	427	chr1	65624166	CCCtTTCaTGATTgAaTTTGTAC	T	T	0.992	-	-	T	T	1	-
	428	chr1	65624167	CCCtTTCaTGATTgAaTTTGTAC	g	G	1	-	-	g	G	1	-
	429	chr1	65624168	CCCtTTCaTGATTgAaTTTGTAC	A	A	1	-	-	A	A	1	-
	430	chr1	65624169	CCCtTTCaTGATTgAaTTTGTAC	a	A	1	-	-	a	A	1	-
	431	chr1	65624170	CCCtTTCaTGATTgAaTTTGTAC	T	T	0.992	-	-	T	T	1	-
	432	chr1	65624171	CCCtTTCaTGATTgAaTTTGTAC	T	T	0.984	-	-	T	T	1	-
	433	chr1	65624172	CCCtTTCaTGATTgAaTTTGTAC	T	T	1	-	-	T	T	1	-
	434	chr1	65624173	CCCtTTCaTGATTgAaTTTGTAC	G	G	1	-	-	G	G	1	-
	435	chr1	65624174	CCCtTTCaTGATTgAaTTTGTAC	T	T	1	-	-	T	T	0.985	-
	436	chr1	65624175	CCCtTTCaTGATTgAaTTTGTAC	A	A	0.992	-	-	A	A	1	-
	437	chr1	65624176	CCCtTTCaTGATTgAaTTTGTAC	C	C	1	-	-	C	C	1	-
CCAATTCTTGATTAACTTTGTAC	438	chr1	67562594	CCTtTTCTTttTTAACTTTGTAt	C	C	0.971	-	-	C	C	1	-
	439	chr1	67562595	CCTtTTCTTttTTAACTTTGTAt	C	C	1	-	-	C	C	1	-
	440	chr1	67562596	CCTtTTCTTttTTAACTTTGTAt	T	T	1	-	-	T	T	1	-
	441	chr1	67562597	CCTtTTCTTttTTAACTTTGTAt	t	T	1	-	-	t	T	1	-
	442	chr1	67562598	CCTtTTCTTttTTAACTTTGTAt	T	T	1	-	-	T	T	1	-
	443	chr1	67562599	CCTtTTCTTttTTAACTTTGTAt	T	T	1	-	-	T	T	1	-
	444	chr1	67562600	CCTtTTCTTttTTAACTTTGTAt	C	C	1	-	-	C	C	1	-
	445	chr1	67562601	CCTtTTCTTttTTAACTTTGTAt	T	T	1	-	-	T	T	1	-
	446	chr1	67562602	CCTtTTCTTttTTAACTTTGTAt	T	T	1	-	-	T	T	1	-
	447	chr1	67562603	CCTtTTCTTttTTAACTTTGTAt	t	T	1	-	-	t	T	1	-
	448	chr1	67562604	CCTtTTCTTttTTAACTTTGTAt	t	T	1	-	-	t	T	1	-
	449	chr1	67562605	CCTtTTCTTttTTAACTTTGTAt	T	T	1	-	-	T	T	1	-
	450	chr1	67562606	CCTtTTCTTttTTAACTTTGTAt	T	T	1	-	-	T	T	1	-
	451	chr1	67562607	CCTtTTCTTttTTAACTTTGTAt	A	A	0.972	-	-	A	A	1	-
	452	chr1	67562608	CCTtTTCTTttTTAACTTTGTAt	A	A	0.974	-	-	A	A	1	-
	453	chr1	67562609	CCTtTTCTTttTTAACTTTGTAt	C	C	1	-	-	C	C	1	-
	454	chr1	67562610	CCTtTTCTTttTTAACTTTGTAt	T	T	1	-	-	T	T	1	-
	455	chr1	67562611	CCTtTTCTTttTTAACTTTGTAt	T	T	1	-	-	T	T	1	-
	456	chr1	67562612	CCTtTTCTTttTTAACTTTGTAt	T	T	1	-	-	T	T	1	-
	457	chr1	67562613	CCTtTTCTTttTTAACTTTGTAt	G	G	1	-	-	G	G	1	-
	458	chr1	67562614	CCTtTTCTTttTTAACTTTGTAt	T	T	1	-	-	T	T	1	-
	459	chr1	67562615	CCTtTTCTTttTTAACTTTGTAt	A	A	1	-	-	A	A	1	-
	460	chr1	67562616	CCTtTTCTTttTTAACTTTGTAt	t	T	1	-	-	t	T	1	-
GTACAAAGTTAATCAAGAATTGG	461	chr1	83650453	GTtCAAAGTgtATCAAcAATTGG	G	G	1	-	-	G	G	1	-
	462	chr1	83650454	GTtCAAAGTgtATCAAcAATTGG	T	T	1	-	-	T	T	1	-
	463	chr1	83650455	GTtCAAAGTgtATCAAcAATTGG	t	T	0.973	-	-	t	T	1	-
	464	chr1	83650456	GTtCAAAGTgtATCAAcAATTGG	C	C	1	-	-	C	C	1	-
	465	chr1	83650457	GTtCAAAGTgtATCAAcAATTGG	A	A	1	-	-	A	A	0.958	-
	466	chr1	83650458	GTtCAAAGTgtATCAAcAATTGG	A	A	1	-	-	A	A	1	-
	467	chr1	83650459	GTtCAAAGTgtATCAAcAATTGG	A	A	1	-	-	A	A	1	-
	468	chr1	83650460	GTtCAAAGTgtATCAAcAATTGG	G	G	1	-	-	G	G	1	-
	469	chr1	83650461	GTtCAAAGTgtATCAAcAATTGG	T	T	1	-	-	T	T	1	-
	470	chr1	83650462	GTtCAAAGTgtATCAAcAATTGG	g	G	1	-	-	g	G	1	-
	471	chr1	83650463	GTtCAAAGTgtATCAAcAATTGG	t	T	1	-	-	t	T	1	-
	472	chr1	83650464	GTtCAAAGTgtATCAAcAATTGG	A	A	1	-	-	A	A	1	-
	473	chr1	83650465	GTtCAAAGTgtATCAAcAATTGG	T	T	1	-	-	T	T	1	-
	474	chr1	83650466	GTtCAAAGTgtATCAAcAATTGG	C	C	1	-	-	C	C	1	-
	475	chr1	83650467	GTtCAAAGTgtATCAAcAATTGG	A	A	1	-	-	A	A	1	-
	476	chr1	83650468	GTtCAAAGTgtATCAAcAATTGG	A	A	1	-	-	A	A	1	-
	477	chr1	83650469	GTtCAAAGTgtATCAAcAATTGG	c	C	1	-	-	c	C	1	-
	478	chr1	83650470	GTtCAAAGTgtATCAAcAATTGG	A	A	1	-	-	A	A	1	-
	479	chr1	83650471	GTtCAAAGTgtATCAAcAATTGG	A	A	1	-	-	A	A	1	-
	480	chr1	83650472	GTtCAAAGTgtATCAAcAATTGG	T	T	1	-	-	T	T	1	-
	481	chr1	83650473	GTtCAAAGTgtATCAAcAATTGG	T	T	1	-	-	T	T	1	-
	482	chr1	83650474	GTtCAAAGTgtATCAAcAATTGG	G	G	1	-	-	G	G	1	-
	483	chr1	83650475	GTtCAAAGTgtATCAAcAATTGG	G	G	1	-	-	G	G	1	-
CCAATTCTTGATTAACTTTGTAC	484	chr2	593472	CCAATcCTTtATTAcgTTTGTAC	C	C	0.992	-	-	C	C	1	-
	485	chr2	593473	CCAATcCTTtATTAcgTTTGTAC	C	C	1	-	-	C	C	1	-
	486	chr2	593474	CCAATcCTTtATTAcgTTTGTAC	A	A	0.983	-	-	A	A	1	-
	487	chr2	593475	CCAATcCTTtATTAcgTTTGTAC	A	A	0.992	-	-	A	A	1	-
	488	chr2	593476	CCAATcCTTtATTAcgTTTGTAC	T	T	1	-	-	T	T	1	-
	489	chr2	593477	CCAATcCTTtATTAcgTTTGTAC	c	C	1	-	-	c	C	1	-
	490	chr2	593478	CCAATcCTTtATTAcgTTTGTAC	C	C	0.992	-	-	C	C	1	-
	491	chr2	593479	CCAATcCTTtATTAcgTTTGTAC	T	T	1	-	-	T	T	1	-
	492	chr2	593480	CCAATcCTTtATTAcgTTTGTAC	T	T	1	-	-	T	T	1	-
	493	chr2	593481	CCAATcCTTtATTAcgTTTGTAC	t	T	1	-	-	t	T	1	-
	494	chr2	593482	CCAATcCTTtATTAcgTTTGTAC	A	A	0.985	-	-	A	A	1	-
	495	chr2	593483	CCAATcCTTtATTAcgTTTGTAC	T	T	1	-	-	T	T	1	-
	496	chr2	593484	CCAATcCTTtATTAcgTTTGTAC	T	T	1	-	-	T	T	0.983	-
	497	chr2	593485	CCAATcCTTtATTAcgTTTGTAC	A	A	1	-	-	A	A	1	-
	498	chr2	593486	CCAATcCTTtATTAcgTTTGTAC	c	C	0.993	-	-	c	C	1	-
	499	chr2	593487	CCAATcCTTtATTAcgTTTGTAC	g	G	0.993	-	-	g	G	0.985	-
	500	chr2	593488	CCAATcCTTtATTAcgTTTGTAC	T	T	1	-	-	T	T	1	-
	501	chr2	593489	CCAATcCTTtATTAcgTTTGTAC	T	T	0.993	-	-	T	T	1	-
	502	chr2	593490	CCAATcCTTtATTAcgTTTGTAC	T	T	1	-	-	T	T	1	-
	503	chr2	593491	CCAATcCTTtATTAcgTTTGTAC	G	G	1	-	-	G	G	1	-
	504	chr2	593492	CCAATcCTTtATTAcgTTTGTAC	T	T	1	-	-	T	T	1	-
	505	chr2	593493	CCAATcCTTtATTAcgTTTGTAC	A	A	0.978	-	-	A	A	0.958	-
	506	chr2	593494	CCAATcCTTtATTAcgTTTGTAC	C	C	0.993	-	-	C	C	1	-
CCAATTCTTGATTAACTTTGTAC	507	chr2	2894656	CCAATcCTTtATTAttTTTGTAC	C	C	1	-	-	C	C	1	-
	508	chr2	2894657	CCAATcCTTtATTAttTTTGTAC	C	C	0.983	-	-	C	C	0.96	-
	509	chr2	2894658	CCAATcCTTtATTAttTTTGTAC	A	A	0.96	-	-	A	A	0.944	-
	510	chr2	2894659	CCAATcCTTtATTAttTTTGTAC	A	A	0.994	-	-	A	A	0.983	-
	511	chr2	2894660	CCAATcCTTtATTAttTTTGTAC	T	T	1	-	-	T	T	1	-
	512	chr2	2894661	CCAATcCTTtATTAttTTTGTAC	c	C	0.994	-	-	c	C	1	-
	513	chr2	2894662	CCAATcCTTtATTAttTTTGTAC	C	C	0.966	-	-	C	C	0.975	-
	514	chr2	2894663	CCAATcCTTtATTAttTTTGTAC	T	T	1	-	-	T	T	1	-
	515	chr2	2894664	CCAATcCTTtATTAttTTTGTAC	T	T	1	-	-	T	T	0.992	-
	516	chr2	2894665	CCAATcCTTtATTAttTTTGTAC	t	T	0.989	-	-	t	T	0.992	-
	517	chr2	2894666	CCAATcCTTtATTAttTTTGTAC	A	A	1	-	-	A	A	1	-
	518	chr2	2894667	CCAATcCTTtATTAttTTTGTAC	T	T	1	-	-	T	T	1	-
	519	chr2	2894668	CCAATcCTTtATTAttTTTGTAC	T	T	1	-	-	T	T	1	-
	520	chr2	2894669	CCAATcCTTtATTAttTTTGTAC	A	A	1	-	-	A	A	1	-
	521	chr2	2894670	CCAATcCTTtATTAttTTTGTAC	t	T	1	-	-	t	T	1	-
	522	chr2	2894671	CCAATcCTTtATTAttTTTGTAC	t	T	1	-	-	t	T	1	-
	523	chr2	2894672	CCAATcCTTtATTAttTTTGTAC	T	T	1	-	-	T	T	1	-
	524	chr2	2894673	CCAATcCTTtATTAttTTTGTAC	T	T	1	-	-	T	T	1	-
	525	chr2	2894674	CCAATcCTTtATTAttTTTGTAC	T	T	0.733	-	YES	T	T/A	0.690/0.310	T/A
	526	chr2	2894675	CCAATcCTTtATTAttTTTGTAC	G	G	1	-	-	G	G	0.983	-
	527	chr2	2894676	CCAATcCTTtATTAttTTTGTAC	T	T	1	-	-	T	T	1	-
	528	chr2	2894677	CCAATcCTTtATTAttTTTGTAC	A	A/G	0.720/0.269	A/G	-	A	A/G	0.681/0.310	A/G
	529	chr2	2894678	CCAATcCTTtATTAttTTTGTAC	C	C	1	-	-	C	C	0.991	-
GTACAAAGTTAATCAAGAATTGG	530	chr2	4911392	GTACAAAaaTAATaAAGgATCGG	G	G	0.993	-	-	G	G	1	-
	531	chr2	4911393	GTACAAAaaTAATaAAGgATCGG	T	T	0.993	-	-	T	T	1	-
	532	chr2	4911394	GTACAAAaaTAATaAAGgATCGG	A	A	0.993	-	-	A	A	1	-
	533	chr2	4911395	GTACAAAaaTAATaAAGgATCGG	C	C	1	-	-	C	C	1	-
	534	chr2	4911396	GTACAAAaaTAATaAAGgATCGG	A	A	1	-	-	A	A	1	-
	535	chr2	4911397	GTACAAAaaTAATaAAGgATCGG	A	A	1	-	-	A	A	0.991	-
	536	chr2	4911398	GTACAAAaaTAATaAAGgATCGG	A	A	1	-	-	A	A	0.992	-
	537	chr2	4911399	GTACAAAaaTAATaAAGgATCGG	a	A	1	-	-	a	A	1	-
	538	chr2	4911400	GTACAAAaaTAATaAAGgATCGG	a	A	1	-	-	a	A	1	-
	539	chr2	4911401	GTACAAAaaTAATaAAGgATCGG	T	T	1	-	-	T	T	0.992	-
	540	chr2	4911402	GTACAAAaaTAATaAAGgATCGG	A	A	1	-	-	A	A	1	-
	541	chr2	4911403	GTACAAAaaTAATaAAGgATCGG	A	A	0.994	-	-	A	A	0.992	-
	542	chr2	4911404	GTACAAAaaTAATaAAGgATCGG	T	T	0.994	-	-	T	T	0.983	-
	543	chr2	4911405	GTACAAAaaTAATaAAGgATCGG	a	A	1	-	-	a	A	1	-
	544	chr2	4911406	GTACAAAaaTAATaAAGgATCGG	A	A	1	-	-	A	A	1	-
	545	chr2	4911407	GTACAAAaaTAATaAAGgATCGG	A	A	0.987	-	-	A	A	1	-
	546	chr2	4911408	GTACAAAaaTAATaAAGgATCGG	G	G	0.994	-	-	G	G	1	-
	547	chr2	4911409	GTACAAAaaTAATaAAGgATCGG	g	G	1	-	-	g	G	1	-
	548	chr2	4911410	GTACAAAaaTAATaAAGgATCGG	A	A	1	-	-	A	A	1	-
	549	chr2	4911411	GTACAAAaaTAATaAAGgATCGG	T	T	1	-	-	T	T	0.982	-
	550	chr2	4911412	GTACAAAaaTAATaAAGgATCGG	C	C	0.98	-	-	C	C	0.991	-
	551	chr2	4911413	GTACAAAaaTAATaAAGgATCGG	G	G	1	-	-	G	G	0.982	-
	552	chr2	4911414	GTACAAAaaTAATaAAGgATCGG	G	G	1	-	-	G	G	1	-
GTACAAAGTTAATCAAGAATTGG	553	chr2	9509668	GaAgAAAtTTAATCAAGtATGGG	G	G	1	-	-	G	G	1	-
	554	chr2	9509669	GaAgAAAtTTAATCAAGtATGGG	a	A	0.952	-	-	a	A	0.988	-
	555	chr2	9509670	GaAgAAAtTTAATCAAGtATGGG	A	A	0.972	-	-	A	A	0.951	-
	556	chr2	9509671	GaAgAAAtTTAATCAAGtATGGG	g	G	1	-	-	g	G	0.988	-
	557	chr2	9509672	GaAgAAAtTTAATCAAGtATGGG	A	A	0.981	-	-	A	A	0.988	-
	558	chr2	9509673	GaAgAAAtTTAATCAAGtATGGG	A	A	1	-	-	A	A	0.975	-
	559	chr2	9509674	GaAgAAAtTTAATCAAGtATGGG	A	A	0.982	-	-	A	A	0.937	-
	560	chr2	9509675	GaAgAAAtTTAATCAAGtATGGG	t	T	0.991	-	-	t	T	0.975	-
	561	chr2	9509676	GaAgAAAtTTAATCAAGtATGGG	T	T	0.973	-	-	T	T	0.962	-
	562	chr2	9509677	GaAgAAAtTTAATCAAGtATGGG	T	T	1	-	-	T	T	0.975	-
	563	chr2	9509678	GaAgAAAtTTAATCAAGtATGGG	A	A	0.956	-	-	A	A	0.938	-
	564	chr2	9509679	GaAgAAAtTTAATCAAGtATGGG	A	A	1	-	-	A	A	0.962	-
	565	chr2	9509680	GaAgAAAtTTAATCAAGtATGGG	T	T	0.964	-	-	T	T	0.988	-
	566	chr2	9509681	GaAgAAAtTTAATCAAGtATGGG	C	C	1	-	-	C	C	0.988	-
	567	chr2	9509682	GaAgAAAtTTAATCAAGtATGGG	A	A	1	-	-	A	A	0.988	-
	568	chr2	9509683	GaAgAAAtTTAATCAAGtATGGG	A	A	0.982	-	-	A	A	0.988	-
	569	chr2	9509684	GaAgAAAtTTAATCAAGtATGGG	G	G	1	-	-	G	G	1	-
	570	chr2	9509685	GaAgAAAtTTAATCAAGtATGGG	t	T	0.982	-	-	t	T	1	-
	571	chr2	9509686	GaAgAAAtTTAATCAAGtATGGG	A	A	0.965	-	-	A	A	0.918	-
	572	chr2	9509687	GaAgAAAtTTAATCAAGtATGGG	T	T	1	-	-	T	T	1	-
	573	chr2	9509688	GaAgAAAtTTAATCAAGtATGGG	G	G	1	-	-	G	G	1	-
	574	chr2	9509689	GaAgAAAtTTAATCAAGtATGGG	G	G	0.991	-	-	G	G	1	-
	575	chr2	9509690	GaAgAAAtTTAATCAAGtATGGG	G	G	1	-	-	G	G	0.989	-
CCAATTCTTGATTAACTTTGTAC	576	chr2	13197728	CCAATTtTTttTTAACTTTtTAC	C	C	0.99	-	-	C	C	0.968	-
	577	chr2	13197729	CCAATTtTTttTTAACTTTtTAC	C	C	0.99	-	-	C	C	0.984	-
	578	chr2	13197730	CCAATTtTTttTTAACTTTtTAC	A	A	0.99	-	-	A	A	0.984	-
	579	chr2	13197731	CCAATTtTTttTTAACTTTtTAC	A	A	0.98	-	-	A	A	0.951	-
	580	chr2	13197732	CCAATTtTTttTTAACTTTtTAC	T	T	1	-	-	T	T	1	-
	581	chr2	13197733	CCAATTtTTttTTAACTTTtTAC	T	T	1	-	-	T	T	1	-
	582	chr2	13197734	CCAATTtTTttTTAACTTTtTAC	t	T	1	-	-	t	T	1	-
	583	chr2	13197735	CCAATTtTTttTTAACTTTtTAC	T	T	1	-	-	T	T	1	-
	584	chr2	13197736	CCAATTtTTttTTAACTTTtTAC	T	T	1	-	-	T	T	1	-
	585	chr2	13197737	CCAATTtTTttTTAACTTTtTAC	t	T	1	-	-	t	T	1	-
	586	chr2	13197738	CCAATTtTTttTTAACTTTtTAC	t	T	1	-	-	t	T	1	-
	587	chr2	13197739	CCAATTtTTttTTAACTTTtTAC	T	T	1	-	-	T	T	0.985	-
	588	chr2	13197740	CCAATTtTTttTTAACTTTtTAC	T	T	1	-	-	T	T	1	-
	589	chr2	13197741	CCAATTtTTttTTAACTTTtTAC	A	A	0.99	-	-	A	A	0.969	-
	590	chr2	13197742	CCAATTtTTttTTAACTTTtTAC	A	A	0.99	-	-	A	A	0.985	-
	591	chr2	13197743	CCAATTtTTttTTAACTTTtTAC	C	C	0.99	-	-	C	C	0.985	-
	592	chr2	13197744	CCAATTtTTttTTAACTTTtTAC	T	T	1	-	-	T	T	1	-
	593	chr2	13197745	CCAATTtTTttTTAACTTTtTAC	T	T	1	-	-	T	T	0.986	-
	594	chr2	13197746	CCAATTtTTttTTAACTTTtTAC	T	T	1	-	-	T	T	1	-
	595	chr2	13197747	CCAATTtTTttTTAACTTTtTAC	t	T	0.989	-	-	t	T	1	-
	596	chr2	13197748	CCAATTtTTttTTAACTTTtTAC	T	T	1	-	-	T	T	1	-
	597	chr2	13197749	CCAATTtTTttTTAACTTTtTAC	A	A	0.979	-	-	A	A	1	-
	598	chr2	13197750	CCAATTtTTttTTAACTTTtTAC	C	C	0.989	-	-	C	C	1	-
GTACAAAGTTAATCAAGAATTGG	599	chr2	16075546	GTACcAAGTcAATCtAcAATGGG	G	G	1	-	-	G	G	1	-
	600	chr2	16075547	GTACcAAGTcAATCtAcAATGGG	T	T	1	-	-	T	T	1	-
	601	chr2	16075548	GTACcAAGTcAATCtAcAATGGG	A	A	1	-	-	A	A	1	-
	602	chr2	16075549	GTACcAAGTcAATCtAcAATGGG	C	C	1	-	-	C	C	1	-
	603	chr2	16075550	GTACcAAGTcAATCtAcAATGGG	c	C	1	-	-	c	C	1	-
	604	chr2	16075551	GTACcAAGTcAATCtAcAATGGG	A	A	1	-	-	A	A	1	-
	605	chr2	16075552	GTACcAAGTcAATCtAcAATGGG	A	A	1	-	-	A	A	1	-
	606	chr2	16075553	GTACcAAGTcAATCtAcAATGGG	G	G	1	-	-	G	G	1	-
	607	chr2	16075554	GTACcAAGTcAATCtAcAATGGG	T	T	1	-	-	T	T	1	-
	608	chr2	16075555	GTACcAAGTcAATCtAcAATGGG	c	C	1	-	-	c	C	1	-
	609	chr2	16075556	GTACcAAGTcAATCtAcAATGGG	A	A	1	-	-	A	A	1	-
	610	chr2	16075557	GTACcAAGTcAATCtAcAATGGG	A	A	1	-	-	A	A	1	-
	611	chr2	16075558	GTACcAAGTcAATCtAcAATGGG	T	T	1	-	-	T	T	1	-
	612	chr2	16075559	GTACcAAGTcAATCtAcAATGGG	C	C	1	-	-	C	C	1	-
	613	chr2	16075560	GTACcAAGTcAATCtAcAATGGG	t	T	1	-	-	t	T	1	-
	614	chr2	16075561	GTACcAAGTcAATCtAcAATGGG	A	A	1	-	-	A	A	1	-
	615	chr2	16075562	GTACcAAGTcAATCtAcAATGGG	c	C	1	-	-	c	C	1	-
	616	chr2	16075563	GTACcAAGTcAATCtAcAATGGG	A	A	1	-	-	A	A	1	-
	617	chr2	16075564	GTACcAAGTcAATCtAcAATGGG	A	A	1	-	-	A	A	1	-
	618	chr2	16075565	GTACcAAGTcAATCtAcAATGGG	T	T	1	-	-	T	T	1	-
	619	chr2	16075566	GTACcAAGTcAATCtAcAATGGG	G	G	1	-	-	G	G	1	-
	620	chr2	16075567	GTACcAAGTcAATCtAcAATGGG	G	G	1	-	-	G	G	1	-
	621	chr2	16075568	GTACcAAGTcAATCtAcAATGGG	G	G	1	-	-	G	G	1	-
GTACAAAGTTAATCAAGAATTGG	622	chr2	41670558	GTAtAAAtTTAATCAAaAtTCGG	G	G	1	-	-	G	G	1	-
	623	chr2	41670559	GTAtAAAtTTAATCAAaAtTCGG	T	T	1	-	-	T	T	1	-
	624	chr2	41670560	GTAtAAAtTTAATCAAaAtTCGG	A	A	1	-	-	A	A	1	-
	625	chr2	41670561	GTAtAAAtTTAATCAAaAtTCGG	t	T	1	-	-	t	T	1	-
	626	chr2	41670562	GTAtAAAtTTAATCAAaAtTCGG	A	A	1	-	-	A	A	1	-
	627	chr2	41670563	GTAtAAAtTTAATCAAaAtTCGG	A	A	1	-	-	A	A	0.986	-
	628	chr2	41670564	GTAtAAAtTTAATCAAaAtTCGG	A	A	1	-	-	A	A	1	-
	629	chr2	41670565	GTAtAAAtTTAATCAAaAtTCGG	t	T	1	-	-	t	T	1	-
	630	chr2	41670566	GTAtAAAtTTAATCAAaAtTCGG	T	T	1	-	-	T	T	1	-
	631	chr2	41670567	GTAtAAAtTTAATCAAaAtTCGG	T	T	1	-	-	T	T	1	-
	632	chr2	41670568	GTAtAAAtTTAATCAAaAtTCGG	A	A	1	-	-	A	A	1	-
	633	chr2	41670569	GTAtAAAtTTAATCAAaAtTCGG	A	A	1	-	-	A	A	1	-
	634	chr2	41670570	GTAtAAAtTTAATCAAaAtTCGG	T	T	1	-	-	T	T	1	-
	635	chr2	41670571	GTAtAAAtTTAATCAAaAtTCGG	C	C	1	-	-	C	C	0.987	-
	636	chr2	41670572	GTAtAAAtTTAATCAAaAtTCGG	A	A	1	-	-	A	A	1	-
	637	chr2	41670573	GTAtAAAtTTAATCAAaAtTCGG	A	A	1	-	-	A	A	1	-
	638	chr2	41670574	GTAtAAAtTTAATCAAaAtTCGG	a	A	1	-	-	a	A	1	-
	639	chr2	41670575	GTAtAAAtTTAATCAAaAtTCGG	A	A	1	-	-	A	A	1	-
	640	chr2	41670576	GTAtAAAtTTAATCAAaAtTCGG	t	T	1	-	-	t	T	0.987	-
	641	chr2	41670577	GTAtAAAtTTAATCAAaAtTCGG	T	T	0.991	-	-	T	T	1	-
	642	chr2	41670578	GTAtAAAtTTAATCAAaAtTCGG	C	C	1	-	-	C	C	0.987	-
	643	chr2	41670579	GTAtAAAtTTAATCAAaAtTCGG	G	G	1	-	-	G	G	1	-
	644	chr2	41670580	GTAtAAAtTTAATCAAaAtTCGG	G	G	1	-	-	G	G	0.987	-
CCAATTCTTGATTAACTTTGTAC	645	chr2	42572235	CCTATTaTTcATTAACTcTGTAC	C	C	1	-	-	C	C	1	-
	646	chr2	42572236	CCTATTaTTcATTAACTcTGTAC	C	C	1	-	-	C	C	1	-
	647	chr2	42572237	CCTATTaTTcATTAACTcTGTAC	T	T	1	-	-	T	T	1	-
	648	chr2	42572238	CCTATTaTTcATTAACTcTGTAC	A	A	1	-	-	A	A	1	-
	649	chr2	42572239	CCTATTaTTcATTAACTcTGTAC	T	T	1	-	-	T	T	1	-
	650	chr2	42572240	CCTATTaTTcATTAACTcTGTAC	T	T	1	-	-	T	T	1	-
	651	chr2	42572241	CCTATTaTTcATTAACTcTGTAC	a	A	1	-	-	a	A	1	-
	652	chr2	42572242	CCTATTaTTcATTAACTcTGTAC	T	T	1	-	-	T	T	1	-
	653	chr2	42572243	CCTATTaTTcATTAACTcTGTAC	T	T	1	-	-	T	T	1	-
	654	chr2	42572244	CCTATTaTTcATTAACTcTGTAC	c	C	1	-	-	c	C	1	-
	655	chr2	42572245	CCTATTaTTcATTAACTcTGTAC	A	A	1	-	-	A	A	1	-
	656	chr2	42572246	CCTATTaTTcATTAACTcTGTAC	T	T	1	-	-	T	T	1	-
	657	chr2	42572247	CCTATTaTTcATTAACTcTGTAC	T	T	1	-	-	T	T	1	-
	658	chr2	42572248	CCTATTaTTcATTAACTcTGTAC	A	A	1	-	-	A	A	1	-
	659	chr2	42572249	CCTATTaTTcATTAACTcTGTAC	A	A	1	-	-	A	A	0.96	-
	660	chr2	42572250	CCTATTaTTcATTAACTcTGTAC	C	C	1	-	-	C	C	1	-
	661	chr2	42572251	CCTATTaTTcATTAACTcTGTAC	T	T	1	-	-	T	T	1	-
	662	chr2	42572252	CCTATTaTTcATTAACTcTGTAC	c	C	1	-	-	c	C	1	-
	663	chr2	42572253	CCTATTaTTcATTAACTcTGTAC	T	T	1	-	-	T	T	1	-
	664	chr2	42572254	CCTATTaTTcATTAACTcTGTAC	G	G	1	-	-	G	G	1	-
	665	chr2	42572255	CCTATTaTTcATTAACTcTGTAC	T	T	1	-	-	T	T	1	-
	666	chr2	42572256	CCTATTaTTcATTAACTcTGTAC	A	A	1	-	-	A	A	1	-
	667	chr2	42572257	CCTATTaTTcATTAACTcTGTAC	C	C	1	-	-	C	C	1	-
CCAATTCTTGATTAACTTTGTAC	668	chr2	46313835	CCAtTTCTTtATaAAgTTTGTAC	C	C	1	-	-	C	C	1	-
	669	chr2	46313836	CCAtTTCTTtATaAAgTTTGTAC	C	C	1	-	-	C	C	1	-
	670	chr2	46313837	CCAtTTCTTtATaAAgTTTGTAC	A	A	1	-	-	A	A	1	-
	671	chr2	46313838	CCAtTTCTTtATaAAgTTTGTAC	t	T	1	-	-	t	T	1	-
	672	chr2	46313839	CCAtTTCTTtATaAAgTTTGTAC	T	T	1	-	-	T	T	1	-
	673	chr2	46313840	CCAtTTCTTtATaAAgTTTGTAC	T	T	1	-	-	T	T	1	-
	674	chr2	46313841	CCAtTTCTTtATaAAgTTTGTAC	C	C	1	-	-	C	C	1	-
	675	chr2	46313842	CCAtTTCTTtATaAAgTTTGTAC	T	T	1	-	-	T	T	1	-
	676	chr2	46313843	CCAtTTCTTtATaAAgTTTGTAC	T	T	1	-	-	T	T	1	-
	677	chr2	46313844	CCAtTTCTTtATaAAgTTTGTAC	t	T	1	-	-	t	T	0.955	-
	678	chr2	46313845	CCAtTTCTTtATaAAgTTTGTAC	A	A	1	-	-	A	A	1	-
	679	chr2	46313846	CCAtTTCTTtATaAAgTTTGTAC	T	T	1	-	-	T	T	1	-
	680	chr2	46313847	CCAtTTCTTtATaAAgTTTGTAC	a	A	1	-	-	a	A	1	-
	681	chr2	46313848	CCAtTTCTTtATaAAgTTTGTAC	A	A	1	-	-	A	A	1	-
	682	chr2	46313849	CCAtTTCTTtATaAAgTTTGTAC	A	A	1	-	-	A	A	0.958	-
	683	chr2	46313850	CCAtTTCTTtATaAAgTTTGTAC	g	G	1	-	-	g	G	1	-
	684	chr2	46313851	CCAtTTCTTtATaAAgTTTGTAC	T	T	1	-	-	T	T	1	-
	685	chr2	46313852	CCAtTTCTTtATaAAgTTTGTAC	T	T	1	-	-	T	T	1	-
	686	chr2	46313853	CCAtTTCTTtATaAAgTTTGTAC	T	T	1	-	-	T	T	1	-
	687	chr2	46313854	CCAtTTCTTtATaAAgTTTGTAC	G	G	0.977	-	-	G	G	1	-
	688	chr2	46313855	CCAtTTCTTtATaAAgTTTGTAC	T	T	1	-	-	T	T	1	-
	689	chr2	46313856	CCAtTTCTTtATaAAgTTTGTAC	A	A	1	-	-	A	A	1	-
	690	chr2	46313857	CCAtTTCTTtATaAAgTTTGTAC	C	C	1	-	-	C	C	1	-
CCAATTCTTGATTAACTTTGTAC	691	chr3	8818488	CCTtTTCTgGATTAACTTTtTAt	C	C	1	-	-	C	C	1	-
	692	chr3	8818489	CCTtTTCTgGATTAACTTTtTAt	C	C	1	-	-	C	C	1	-
	693	chr3	8818490	CCTtTTCTgGATTAACTTTtTAt	T	T	1	-	-	T	T	1	-
	694	chr3	8818491	CCTtTTCTgGATTAACTTTtTAt	t	T	1	-	-	t	T	1	-
	695	chr3	8818492	CCTtTTCTgGATTAACTTTtTAt	T	T	0.979	-	-	T	T	1	-
	696	chr3	8818493	CCTtTTCTgGATTAACTTTtTAt	T	T	1	-	-	T	T	1	-
	697	chr3	8818494	CCTtTTCTgGATTAACTTTtTAt	C	C	1	-	-	C	C	1	-
	698	chr3	8818495	CCTtTTCTgGATTAACTTTtTAt	T	T	1	-	-	T	T	1	-
	699	chr3	8818496	CCTtTTCTgGATTAACTTTtTAt	g	G	1	-	-	g	G	1	-
	700	chr3	8818497	CCTtTTCTgGATTAACTTTtTAt	G	G	1	-	-	G	G	1	-
	701	chr3	8818498	CCTtTTCTgGATTAACTTTtTAt	A	A	1	-	-	A	A	1	-
	702	chr3	8818499	CCTtTTCTgGATTAACTTTtTAt	T	T	1	-	-	T	T	1	-
	703	chr3	8818500	CCTtTTCTgGATTAACTTTtTAt	T	T	1	-	-	T	T	1	-
	704	chr3	8818501	CCTtTTCTgGATTAACTTTtTAt	A	A	0.977	-	-	A	A	1	-
	705	chr3	8818502	CCTtTTCTgGATTAACTTTtTAt	A	A	1	-	-	A	A	1	-
	706	chr3	8818503	CCTtTTCTgGATTAACTTTtTAt	C	C	1	-	-	C	C	1	-
	707	chr3	8818504	CCTtTTCTgGATTAACTTTtTAt	T	T	1	-	-	T	T	1	-
	708	chr3	8818505	CCTtTTCTgGATTAACTTTtTAt	T	T	1	-	-	T	T	1	-
	709	chr3	8818506	CCTtTTCTgGATTAACTTTtTAt	T	T	1	-	-	T	T	1	-
	710	chr3	8818507	CCTtTTCTgGATTAACTTTtTAt	t	T	1	-	-	t	T	1	-
	711	chr3	8818508	CCTtTTCTgGATTAACTTTtTAt	T	T	1	-	-	T	T	1	-
	712	chr3	8818509	CCTtTTCTgGATTAACTTTtTAt	A	A	0.978	-	-	A	A	0.97	-
	713	chr3	8818510	CCTtTTCTgGATTAACTTTtTAt	t	T	1	-	-	t	T	1	-
CCAATTCTTGATTAACTTTGTAC	714	chr3	11320437	CCGATaCTTctTTAACTTTtTAC	C	C	1	-	-	C	C	1	-
	715	chr3	11320438	CCGATaCTTctTTAACTTTtTAC	C	C	0.98	-	-	C	C	1	-
	716	chr3	11320439	CCGATaCTTctTTAACTTTtTAC	G	G	1	-	-	G	G	1	-
	717	chr3	11320440	CCGATaCTTctTTAACTTTtTAC	A	A	1	-	-	A	A	0.968	-
	718	chr3	11320441	CCGATaCTTctTTAACTTTtTAC	T	T	1	-	-	T	T	1	-
	719	chr3	11320442	CCGATaCTTctTTAACTTTtTAC	a	A	1	-	-	a	A	1	-
	720	chr3	11320443	CCGATaCTTctTTAACTTTtTAC	C	C	1	-	-	C	C	1	-
	721	chr3	11320444	CCGATaCTTctTTAACTTTtTAC	T	T	1	-	-	T	T	1	-
	722	chr3	11320445	CCGATaCTTctTTAACTTTtTAC	T	T	1	-	-	T	T	1	-
	723	chr3	11320446	CCGATaCTTctTTAACTTTtTAC	c	C	1	-	-	c	C	1	-
	724	chr3	11320447	CCGATaCTTctTTAACTTTtTAC	t	T	1	-	-	t	T	1	-
	725	chr3	11320448	CCGATaCTTctTTAACTTTtTAC	T	T	1	-	-	T	T	1	-
	726	chr3	11320449	CCGATaCTTctTTAACTTTtTAC	T	T	1	-	-	T	T	1	-
	727	chr3	11320450	CCGATaCTTctTTAACTTTtTAC	A	A	1	-	-	A	A	1	-
	728	chr3	11320451	CCGATaCTTctTTAACTTTtTAC	A	A	1	-	-	A	A	1	-
	729	chr3	11320452	CCGATaCTTctTTAACTTTtTAC	C	C	1	-	-	C	C	1	-
	730	chr3	11320453	CCGATaCTTctTTAACTTTtTAC	T	T	1	-	-	T	T	1	-
	731	chr3	11320454	CCGATaCTTctTTAACTTTtTAC	T	T	1	-	-	T	T	1	-
	732	chr3	11320455	CCGATaCTTctTTAACTTTtTAC	T	T	1	-	-	T	T	1	-
	733	chr3	11320456	CCGATaCTTctTTAACTTTtTAC	t	T	1	-	-	t	T	1	-
	734	chr3	11320457	CCGATaCTTctTTAACTTTtTAC	T	T	0.977	-	-	T	T	1	-
	735	chr3	11320458	CCGATaCTTctTTAACTTTtTAC	A	A	0.977	-	-	A	A	0.967	-
	736	chr3	11320459	CCGATaCTTctTTAACTTTtTAC	C	C	1	-	-	C	C	1	-
CCAATTCTTGATTAACTTTGTAC	737	chr3	19272712	CCCATTCTTtgTcAACTTTGTAC	C	C	1	-	-	C	C	1	-
	738	chr3	19272713	CCCATTCTTtgTcAACTTTGTAC	C	C	1	-	-	C	C	1	-
	739	chr3	19272714	CCCATTCTTtgTcAACTTTGTAC	C	C	1	-	-	C	C	1	-
	740	chr3	19272715	CCCATTCTTtgTcAACTTTGTAC	A	A	1	-	-	A	A	1	-
	741	chr3	19272716	CCCATTCTTtgTcAACTTTGTAC	T	T	1	-	-	T	T	1	-
	742	chr3	19272717	CCCATTCTTtgTcAACTTTGTAC	T	T	1	-	-	T	T	1	-
	743	chr3	19272718	CCCATTCTTtgTcAACTTTGTAC	C	C	0.944	-	-	C	C	1	-
	744	chr3	19272719	CCCATTCTTtgTcAACTTTGTAC	T	T	1	-	-	T	T	1	-
	745	chr3	19272720	CCCATTCTTtgTcAACTTTGTAC	T	T	1	-	-	T	T	1	-
	746	chr3	19272721	CCCATTCTTtgTcAACTTTGTAC	t	T	1	-	-	t	T	1	-
	747	chr3	19272722	CCCATTCTTtgTcAACTTTGTAC	g	G	1	-	-	g	G	1	-
	748	chr3	19272723	CCCATTCTTtgTcAACTTTGTAC	T	T	1	-	-	T	T	1	-
	749	chr3	19272724	CCCATTCTTtgTcAACTTTGTAC	c	C	1	-	-	c	C	1	-
	750	chr3	19272725	CCCATTCTTtgTcAACTTTGTAC	A	A	1	-	-	A	A	1	-
	751	chr3	19272726	CCCATTCTTtgTcAACTTTGTAC	A	A	0.975	-	-	A	A	1	-
	752	chr3	19272727	CCCATTCTTtgTcAACTTTGTAC	C	C	1	-	-	C	C	1	-
	753	chr3	19272728	CCCATTCTTtgTcAACTTTGTAC	T	T	1	-	-	T	T	1	-
	754	chr3	19272729	CCCATTCTTtgTcAACTTTGTAC	T	T	1	-	-	T	T	1	-
	755	chr3	19272730	CCCATTCTTtgTcAACTTTGTAC	T	T	1	-	-	T	T	1	-
	756	chr3	19272731	CCCATTCTTtgTcAACTTTGTAC	G	G	1	-	-	G	G	1	-
	757	chr3	19272732	CCCATTCTTtgTcAACTTTGTAC	T	T	1	-	-	T	T	1	-
	758	chr3	19272733	CCCATTCTTtgTcAACTTTGTAC	A	A	1	-	-	A	A	1	-
	759	chr3	19272734	CCCATTCTTtgTcAACTTTGTAC	C	C	1	-	-	C	C	1	-
GTACAAAGTTAATCAAGAATTGG	760	chr3	22451895	GTcCAAtGTTAATCAAtAtTGGG	G	G	1	-	-	G	G	1	-
	761	chr3	22451896	GTcCAAtGTTAATCAAtAtTGGG	T	T	1	-	-	T	T	1	-
	762	chr3	22451897	GTcCAAtGTTAATCAAtAtTGGG	c	C	1	-	-	c	C	1	-
	763	chr3	22451898	GTcCAAtGTTAATCAAtAtTGGG	C	C	1	-	-	C	C	0.982	-
	764	chr3	22451899	GTcCAAtGTTAATCAAtAtTGGG	A	A	1	-	-	A	A	0.981	-
	765	chr3	22451900	GTcCAAtGTTAATCAAtAtTGGG	A	A	1	-	-	A	A	0.981	-
	766	chr3	22451901	GTcCAAtGTTAATCAAtAtTGGG	t	T	1	-	-	t	T	1	-
	767	chr3	22451902	GTcCAAtGTTAATCAAtAtTGGG	G	G	1	-	-	G	G	1	-
	768	chr3	22451903	GTcCAAtGTTAATCAAtAtTGGG	T	T	1	-	-	T	T	1	-
	769	chr3	22451904	GTcCAAtGTTAATCAAtAtTGGG	T	T	1	-	-	T	T	1	-
	770	chr3	22451905	GTcCAAtGTTAATCAAtAtTGGG	A	A	1	-	-	A	A	1	-
	771	chr3	22451906	GTcCAAtGTTAATCAAtAtTGGG	A	A	1	-	-	A	A	1	-
	772	chr3	22451907	GTcCAAtGTTAATCAAtAtTGGG	T	T	1	-	-	T	T	1	-
	773	chr3	22451908	GTcCAAtGTTAATCAAtAtTGGG	C	C	1	-	-	C	C	1	-
	774	chr3	22451909	GTcCAAtGTTAATCAAtAtTGGG	A	A	0.986	-	-	A	A	1	-
	775	chr3	22451910	GTcCAAtGTTAATCAAtAtTGGG	A	A	1	-	-	A	A	1	-
	776	chr3	22451911	GTcCAAtGTTAATCAAtAtTGGG	t	T	1	-	-	t	T	1	-
	777	chr3	22451912	GTcCAAtGTTAATCAAtAtTGGG	A	A	1	-	-	A	A	1	-
	778	chr3	22451913	GTcCAAtGTTAATCAAtAtTGGG	t	T	1	-	-	t	T	1	-
	779	chr3	22451914	GTcCAAtGTTAATCAAtAtTGGG	T	T	1	-	-	T	T	1	-
	780	chr3	22451915	GTcCAAtGTTAATCAAtAtTGGG	G	G	1	-	-	G	G	1	-
	781	chr3	22451916	GTcCAAtGTTAATCAAtAtTGGG	G	G	1	-	-	G	G	0.981	-
	782	chr3	22451917	GTcCAAtGTTAATCAAtAtTGGG	G	G	1	-	-	G	G	1	-
CCAATTCTTGATTAACTTTGTAC	783	chr3	26827684	CCAATcCTTtATTAttTTTGTAC	C	C	0.994	-	-	C	C	1	-
	784	chr3	26827685	CCAATcCTTtATTAttTTTGTAC	C	C	0.988	-	-	C	C	1	-
	785	chr3	26827686	CCAATcCTTtATTAttTTTGTAC	A	A	0.994	-	-	A	A	0.983	-
	786	chr3	26827687	CCAATcCTTtATTAttTTTGTAC	A	A	0.994	-	-	A	A	0.983	-
	787	chr3	26827688	CCAATcCTTtATTAttTTTGTAC	T	T	1	-	-	T	T	0.983	-
	788	chr3	26827689	CCAATcCTTtATTAttTTTGTAC	c	C	0.988	-	-	c	C	0.991	-
	789	chr3	26827690	CCAATcCTTtATTAttTTTGTAC	C	C	0.987	-	-	C	C	0.991	-
	790	chr3	26827691	CCAATcCTTtATTAttTTTGTAC	T	T	1	-	-	T	T	1	-
	791	chr3	26827692	CCAATcCTTtATTAttTTTGTAC	T	T	1	-	-	T	T	1	-
	792	chr3	26827693	CCAATcCTTtATTAttTTTGTAC	t	T	1	-	-	t	T	1	-
	793	chr3	26827694	CCAATcCTTtATTAttTTTGTAC	A	A	0.994	-	-	A	A	1	-
	794	chr3	26827695	CCAATcCTTtATTAttTTTGTAC	T	T	0.994	-	-	T	T	1	-
	795	chr3	26827696	CCAATcCTTtATTAttTTTGTAC	T	T	1	-	-	T	T	1	-
	796	chr3	26827697	CCAATcCTTtATTAttTTTGTAC	A	A	0.994	-	-	A	A	0.991	-
	797	chr3	26827698	CCAATcCTTtATTAttTTTGTAC	t	T	1	-	-	t	T	1	-
	798	chr3	26827699	CCAATcCTTtATTAttTTTGTAC	t	T	0.994	-	-	t	T	0.991	-
	799	chr3	26827700	CCAATcCTTtATTAttTTTGTAC	T	T	1	-	-	T	T	1	-
	800	chr3	26827701	CCAATcCTTtATTAttTTTGTAC	T	T	1	-	-	T	T	1	-
	801	chr3	26827702	CCAATcCTTtATTAttTTTGTAC	T	T	0.994	-	-	T	T	1	-
	802	chr3	26827703	CCAATcCTTtATTAttTTTGTAC	G	G	0.987	-	-	G	G	0.991	-
	803	chr3	26827704	CCAATcCTTtATTAttTTTGTAC	T	T	1	-	-	T	T	1	-
	804	chr3	26827705	CCAATcCTTtATTAttTTTGTAC	A	A	0.988	-	-	A	A	0.992	-
	805	chr3	26827706	CCAATcCTTtATTAttTTTGTAC	C	C	0.988	-	-	C	C	1	-
GTACAAAGTTAATCAAGAATTGG	806	chr3	36863541	GTACAAAaaTAATaAAGgATTGG	G	G	0.993	-	-	G	G	1	-
	807	chr3	36863542	GTACAAAaaTAATaAAGgATTGG	T	T	0.993	-	-	T	T	1	-
	808	chr3	36863543	GTACAAAaaTAATaAAGgATTGG	A	A	1	-	-	A	A	1	-
	809	chr3	36863544	GTACAAAaaTAATaAAGgATTGG	C	C	0.993	-	-	C	C	1	-
	810	chr3	36863545	GTACAAAaaTAATaAAGgATTGG	A	A	1	-	-	A	A	1	-
	811	chr3	36863546	GTACAAAaaTAATaAAGgATTGG	A	A	1	-	-	A	A	1	-
	812	chr3	36863547	GTACAAAaaTAATaAAGgATTGG	A	A	1	-	-	A	A	1	-
	813	chr3	36863548	GTACAAAaaTAATaAAGgATTGG	a	A	1	-	-	a	A	1	-
	814	chr3	36863549	GTACAAAaaTAATaAAGgATTGG	a	A	1	-	-	a	A	1	-
	815	chr3	36863550	GTACAAAaaTAATaAAGgATTGG	T	T	0.993	-	-	T	T	0.988	-
	816	chr3	36863551	GTACAAAaaTAATaAAGgATTGG	A	A	1	-	-	A	A	1	-
	817	chr3	36863552	GTACAAAaaTAATaAAGgATTGG	A	A	1	-	-	A	A	1	-
	818	chr3	36863553	GTACAAAaaTAATaAAGgATTGG	T	T	0.993	-	-	T	T	0.989	-
	819	chr3	36863554	GTACAAAaaTAATaAAGgATTGG	a	A	1	-	-	a	A	1	-
	820	chr3	36863555	GTACAAAaaTAATaAAGgATTGG	A	A	1	-	-	A	A	1	-
	821	chr3	36863556	GTACAAAaaTAATaAAGgATTGG	A	A	1	-	-	A	A	1	-
	822	chr3	36863557	GTACAAAaaTAATaAAGgATTGG	G	G	1	-	-	G	G	1	-
	823	chr3	36863558	GTACAAAaaTAATaAAGgATTGG	g	G	0.993	-	-	g	G	1	-
	824	chr3	36863559	GTACAAAaaTAATaAAGgATTGG	A	A	0.986	-	-	A	A	0.989	-
	825	chr3	36863560	GTACAAAaaTAATaAAGgATTGG	T	T	0.971	-	-	T	T	1	-
	826	chr3	36863561	GTACAAAaaTAATaAAGgATTGG	T	T	0.986	-	-	T	T	0.989	-
	827	chr3	36863562	GTACAAAaaTAATaAAGgATTGG	G	G	0.993	-	-	G	G	1	-
	828	chr3	36863563	GTACAAAaaTAATaAAGgATTGG	G	G	1	-	-	G	G	1	-
GTACAAAGTTAATCAAGAATTGG	829	chr3	40177214	GTACAAAaaTAATaAAGgATTGG	G	G	0.994	-	-	G	G	0.992	-
	830	chr3	40177215	GTACAAAaaTAATaAAGgATTGG	T	T	1	-	-	T	T	0.992	-
	831	chr3	40177216	GTACAAAaaTAATaAAGgATTGG	A	A	1	-	-	A	A	0.992	-
	832	chr3	40177217	GTACAAAaaTAATaAAGgATTGG	C	C	0.988	-	-	C	C	0.977	-
	833	chr3	40177218	GTACAAAaaTAATaAAGgATTGG	A	A	1	-	-	A	A	0.992	-
	834	chr3	40177219	GTACAAAaaTAATaAAGgATTGG	A	A	1	-	-	A	A	1	-
	835	chr3	40177220	GTACAAAaaTAATaAAGgATTGG	A	A	1	-	-	A	A	0.992	-
	836	chr3	40177221	GTACAAAaaTAATaAAGgATTGG	a	A	0.994	-	-	a	A	1	-
	837	chr3	40177222	GTACAAAaaTAATaAAGgATTGG	a	A	1	-	-	a	A	1	-
	838	chr3	40177223	GTACAAAaaTAATaAAGgATTGG	T	T	0.994	-	-	T	T	0.992	-
	839	chr3	40177224	GTACAAAaaTAATaAAGgATTGG	A	A	1	-	-	A	A	1	-
	840	chr3	40177225	GTACAAAaaTAATaAAGgATTGG	A	A	1	-	-	A	A	0.992	-
	841	chr3	40177226	GTACAAAaaTAATaAAGgATTGG	T	T	0.989	-	-	T	T	0.992	-
	842	chr3	40177227	GTACAAAaaTAATaAAGgATTGG	a	A	0.994	-	-	a	A	1	-
	843	chr3	40177228	GTACAAAaaTAATaAAGgATTGG	A	A	1	-	-	A	A	1	-
	844	chr3	40177229	GTACAAAaaTAATaAAGgATTGG	A	A	1	-	-	A	A	1	-
	845	chr3	40177230	GTACAAAaaTAATaAAGgATTGG	G	G	0.989	-	-	G	G	1	-
	846	chr3	40177231	GTACAAAaaTAATaAAGgATTGG	g	G	1	-	-	g	G	0.985	-
	847	chr3	40177232	GTACAAAaaTAATaAAGgATTGG	A	A	1	-	-	A	A	1	-
	848	chr3	40177233	GTACAAAaaTAATaAAGgATTGG	T	T	0.989	-	-	T	T	0.977	-
	849	chr3	40177234	GTACAAAaaTAATaAAGgATTGG	T	T	0.977	-	-	T	T	0.993	-
	850	chr3	40177235	GTACAAAaaTAATaAAGgATTGG	G	G	0.994	-	-	G	G	0.992	-
	851	chr3	40177236	GTACAAAaaTAATaAAGgATTGG	G	G	1	-	-	G	G	1	-
GTACAAAGTTAATCAAGAATTGG	852	chr3	49879015	GaACAAAcTTAATtAAGAAgTGG	G	G	1	-	-	G	G	1	-
	853	chr3	49879016	GaACAAAcTTAATtAAGAAgTGG	a	A	1	-	-	a	A	1	-
	854	chr3	49879017	GaACAAAcTTAATtAAGAAgTGG	A	A	1	-	-	A	A	1	-
	855	chr3	49879018	GaACAAAcTTAATtAAGAAgTGG	C	C	1	-	-	C	C	0.952	-
	856	chr3	49879019	GaACAAAcTTAATtAAGAAgTGG	A	A	1	-	-	A	A	1	-
	857	chr3	49879020	GaACAAAcTTAATtAAGAAgTGG	A	A	1	-	-	A	A	1	-
	858	chr3	49879021	GaACAAAcTTAATtAAGAAgTGG	A	A	1	-	-	A	A	1	-
	859	chr3	49879022	GaACAAAcTTAATtAAGAAgTGG	c	C	1	-	-	c	C	1	-
	860	chr3	49879023	GaACAAAcTTAATtAAGAAgTGG	T	T	1	-	-	T	T	1	-
	861	chr3	49879024	GaACAAAcTTAATtAAGAAgTGG	T	T	1	-	-	T	T	1	-
	862	chr3	49879025	GaACAAAcTTAATtAAGAAgTGG	A	A	1	-	-	A	A	1	-
	863	chr3	49879026	GaACAAAcTTAATtAAGAAgTGG	A	A	1	-	-	A	A	1	-
	864	chr3	49879027	GaACAAAcTTAATtAAGAAgTGG	T	T	1	-	-	T	T	1	-
	865	chr3	49879028	GaACAAAcTTAATtAAGAAgTGG	t	T	1	-	-	t	T	1	-
	866	chr3	49879029	GaACAAAcTTAATtAAGAAgTGG	A	A	1	-	-	A	A	1	-
	867	chr3	49879030	GaACAAAcTTAATtAAGAAgTGG	A	A	1	-	-	A	A	1	-
	868	chr3	49879031	GaACAAAcTTAATtAAGAAgTGG	G	G	1	-	-	G	G	1	-
	869	chr3	49879032	GaACAAAcTTAATtAAGAAgTGG	A	A	1	-	-	A	A	1	-
	870	chr3	49879033	GaACAAAcTTAATtAAGAAgTGG	A	A	1	-	-	A	A	1	-
	871	chr3	49879034	GaACAAAcTTAATtAAGAAgTGG	g	G	1	-	-	g	G	1	-
	872	chr3	49879035	GaACAAAcTTAATtAAGAAgTGG	T	T	1	-	-	T	T	1	-
	873	chr3	49879036	GaACAAAcTTAATtAAGAAgTGG	G	G	1	-	-	G	G	1	-
	874	chr3	49879037	GaACAAAcTTAATtAAGAAgTGG	G	G	1	-	-	G	G	1	-
CCAATTCTTGATTAACTTTGTAC	875	chr3	63464362	CCAATaaTTGATTAgCTTTGTAt	C	C	1	-	-	C	C	1	-
	876	chr3	63464363	CCAATaaTTGATTAgCTTTGTAt	C	C	0.97	-	-	C	C	1	-
	877	chr3	63464364	CCAATaaTTGATTAgCTTTGTAt	A	A	1	-	-	A	A	1	-
	878	chr3	63464365	CCAATaaTTGATTAgCTTTGTAt	A	A	1	-	-	A	A	1	-
	879	chr3	63464366	CCAATaaTTGATTAgCTTTGTAt	T	T	1	-	-	T	T	1	-
	880	chr3	63464367	CCAATaaTTGATTAgCTTTGTAt	a	A	1	-	-	a	A	1	-
	881	chr3	63464368	CCAATaaTTGATTAgCTTTGTAt	a	A	1	-	-	a	A	1	-
	882	chr3	63464369	CCAATaaTTGATTAgCTTTGTAt	T	T	1	-	-	T	T	1	-
	883	chr3	63464370	CCAATaaTTGATTAgCTTTGTAt	T	T	1	-	-	T	T	1	-
	884	chr3	63464371	CCAATaaTTGATTAgCTTTGTAt	G	G	1	-	-	G	G	1	-
	885	chr3	63464372	CCAATaaTTGATTAgCTTTGTAt	A	A	1	-	-	A	A	1	-
	886	chr3	63464373	CCAATaaTTGATTAgCTTTGTAt	T	T	1	-	-	T	T	1	-
	887	chr3	63464374	CCAATaaTTGATTAgCTTTGTAt	T	T	1	-	-	T	T	1	-
	888	chr3	63464375	CCAATaaTTGATTAgCTTTGTAt	A	A	1	-	-	A	A	1	-
	889	chr3	63464376	CCAATaaTTGATTAgCTTTGTAt	g	G	1	-	-	g	G	1	-
	890	chr3	63464377	CCAATaaTTGATTAgCTTTGTAt	C	C	1	-	-	C	C	1	-
	891	chr3	63464378	CCAATaaTTGATTAgCTTTGTAt	T	T	1	-	-	T	T	1	-
	892	chr3	63464379	CCAATaaTTGATTAgCTTTGTAt	T	T	1	-	-	T	T	1	-
	893	chr3	63464380	CCAATaaTTGATTAgCTTTGTAt	T	T	1	-	-	T	T	1	-
	894	chr3	63464381	CCAATaaTTGATTAgCTTTGTAt	G	G	1	-	-	G	G	1	-
	895	chr3	63464382	CCAATaaTTGATTAgCTTTGTAt	T	T	1	-	-	T	T	1	-
	896	chr3	63464383	CCAATaaTTGATTAgCTTTGTAt	A	A	1	-	-	A	A	0.966	-
	897	chr3	63464384	CCAATaaTTGATTAgCTTTGTAt	t	T	0.976	-	-	t	T	1	-
CCAATTCTTGATTAACTTTGTAC	898	chr4	8878508	CCAATcCTTtATTAttTTTGTAC	C	C	1	-	-	C	C	0.991	-
	899	chr4	8878509	CCAATcCTTtATTAttTTTGTAC	C	C	1	-	-	C	C	1	-
	900	chr4	8878510	CCAATcCTTtATTAttTTTGTAC	A	A	0.995	-	-	A	A	0.981	-
	901	chr4	8878511	CCAATcCTTtATTAttTTTGTAC	A	A	0.995	-	-	A	A	0.991	-
	902	chr4	8878512	CCAATcCTTtATTAttTTTGTAC	T	T	1	-	-	T	T	1	-
	903	chr4	8878513	CCAATcCTTtATTAttTTTGTAC	c	C	1	-	-	c	C	0.981	-
	904	chr4	8878514	CCAATcCTTtATTAttTTTGTAC	C	C	0.984	-	-	C	C	1	-
	905	chr4	8878515	CCAATcCTTtATTAttTTTGTAC	T	T	1	-	-	T	T	1	-
	906	chr4	8878516	CCAATcCTTtATTAttTTTGTAC	T	T	1	-	-	T	T	0.99	-
	907	chr4	8878517	CCAATcCTTtATTAttTTTGTAC	t	T	1	-	-	t	T	1	-
	908	chr4	8878518	CCAATcCTTtATTAttTTTGTAC	A	A	0.989	-	-	A	A	0.99	-
	909	chr4	8878519	CCAATcCTTtATTAttTTTGTAC	T	T	1	-	-	T	T	0.991	-
	910	chr4	8878520	CCAATcCTTtATTAttTTTGTAC	T	T	1	-	-	T	T	1	-
	911	chr4	8878521	CCAATcCTTtATTAttTTTGTAC	A	A	0.974	-	-	A	A	0.991	-
	912	chr4	8878522	CCAATcCTTtATTAttTTTGTAC	t	T	1	-	-	t	T	1	-
	913	chr4	8878523	CCAATcCTTtATTAttTTTGTAC	t	T	1	-	-	t	T	1	-
	914	chr4	8878524	CCAATcCTTtATTAttTTTGTAC	T	T	1	-	-	T	T	1	-
	915	chr4	8878525	CCAATcCTTtATTAttTTTGTAC	T	T	1	-	-	T	T	1	-
	916	chr4	8878526	CCAATcCTTtATTAttTTTGTAC	T	T	0.995	-	-	T	T	1	-
	917	chr4	8878527	CCAATcCTTtATTAttTTTGTAC	G	G	0.989	-	-	G	G	0.991	-
	918	chr4	8878528	CCAATcCTTtATTAttTTTGTAC	T	T	0.995	-	-	T	T	1	-
	919	chr4	8878529	CCAATcCTTtATTAttTTTGTAC	A	A	0.984	-	-	A	A	1	-
	920	chr4	8878530	CCAATcCTTtATTAttTTTGTAC	C	C	1	-	-	C	C	1	-
CCAATTCTTGATTAACTTTGTAC	921	chr4	15103187	CCAATTCTTGATaAACTTaGTtt	C	C	1	-	-	C	C	1	-
	922	chr4	15103188	CCAATTCTTGATaAACTTaGTtt	C	C	1	-	-	C	C	1	-
	923	chr4	15103189	CCAATTCTTGATaAACTTaGTtt	A	A	1	-	-	A	A	1	-
	924	chr4	15103190	CCAATTCTTGATaAACTTaGTtt	A	A	1	-	-	A	A	1	-
	925	chr4	15103191	CCAATTCTTGATaAACTTaGTtt	T	T	0.974	-	-	T	T	1	-
	926	chr4	15103192	CCAATTCTTGATaAACTTaGTtt	T	T	1	-	-	T	T	1	-
	927	chr4	15103193	CCAATTCTTGATaAACTTaGTtt	C	C	1	-	-	C	C	1	-
	928	chr4	15103194	CCAATTCTTGATaAACTTaGTtt	T	T	1	-	-	T	T	1	-
	929	chr4	15103195	CCAATTCTTGATaAACTTaGTtt	T	T	1	-	-	T	T	1	-
	930	chr4	15103196	CCAATTCTTGATaAACTTaGTtt	G	G	1	-	-	G	G	1	-
	931	chr4	15103197	CCAATTCTTGATaAACTTaGTtt	A	A	1	-	-	A	A	1	-
	932	chr4	15103198	CCAATTCTTGATaAACTTaGTtt	T	T	1	-	-	T	T	1	-
	933	chr4	15103199	CCAATTCTTGATaAACTTaGTtt	a	A	1	-	-	a	A	1	-
	934	chr4	15103200	CCAATTCTTGATaAACTTaGTtt	A	A	1	-	-	A	A	1	-
	935	chr4	15103201	CCAATTCTTGATaAACTTaGTtt	A	A	1	-	-	A	A	1	-
	936	chr4	15103202	CCAATTCTTGATaAACTTaGTtt	C	C	1	-	-	C	C	1	-
	937	chr4	15103203	CCAATTCTTGATaAACTTaGTtt	T	T	1	-	-	T	T	1	-
	938	chr4	15103204	CCAATTCTTGATaAACTTaGTtt	T	T	1	-	-	T	T	1	-
	939	chr4	15103205	CCAATTCTTGATaAACTTaGTtt	a	A	1	-	-	a	A	0.964	-
	940	chr4	15103206	CCAATTCTTGATaAACTTaGTtt	G	G	0.979	-	-	G	G	1	-
	941	chr4	15103207	CCAATTCTTGATaAACTTaGTtt	T	T	1	-	-	T	T	1	-
	942	chr4	15103208	CCAATTCTTGATaAACTTaGTtt	t	T	1	-	-	t	T	1	-
	943	chr4	15103209	CCAATTCTTGATaAACTTaGTtt	t	T	1	-	-	t	T	1	-
GTACAAAGTTAATCAAGAATTGG	944	chr4	20371770	tTACAAAGaTcAaCAAGAATAGG	t	T	1	-	-	t	T	1	-
	945	chr4	20371771	tTACAAAGaTcAaCAAGAATAGG	T	T	0.964	-	-	T	T	1	-
	946	chr4	20371772	tTACAAAGaTcAaCAAGAATAGG	A	A	1	-	-	A	A	1	-
	947	chr4	20371773	tTACAAAGaTcAaCAAGAATAGG	C	C	1	-	-	C	C	1	-
	948	chr4	20371774	tTACAAAGaTcAaCAAGAATAGG	A	A	1	-	-	A	A	1	-
	949	chr4	20371775	tTACAAAGaTcAaCAAGAATAGG	A	A	1	-	-	A	A	1	-
	950	chr4	20371776	tTACAAAGaTcAaCAAGAATAGG	A	A	1	-	-	A	A	1	-
	951	chr4	20371777	tTACAAAGaTcAaCAAGAATAGG	G	G	1	-	-	G	G	1	-
	952	chr4	20371778	tTACAAAGaTcAaCAAGAATAGG	a	A	1	-	-	a	A	1	-
	953	chr4	20371779	tTACAAAGaTcAaCAAGAATAGG	T	T	0.933	-	-	T	T	1	-
	954	chr4	20371780	tTACAAAGaTcAaCAAGAATAGG	c	C	1	-	-	c	C	1	-
	955	chr4	20371781	tTACAAAGaTcAaCAAGAATAGG	A	A	1	-	-	A	A	1	-
	956	chr4	20371782	tTACAAAGaTcAaCAAGAATAGG	a	A	1	-	-	a	A	1	-
	957	chr4	20371783	tTACAAAGaTcAaCAAGAATAGG	C	C	1	-	-	C	C	1	-
	958	chr4	20371784	tTACAAAGaTcAaCAAGAATAGG	A	A	1	-	-	A	A	1	-
	959	chr4	20371785	tTACAAAGaTcAaCAAGAATAGG	A	A	1	-	-	A	A	1	-
	960	chr4	20371786	tTACAAAGaTcAaCAAGAATAGG	G	G	1	-	-	G	G	1	-
	961	chr4	20371787	tTACAAAGaTcAaCAAGAATAGG	A	A	1	-	-	A	A	1	-
	962	chr4	20371788	tTACAAAGaTcAaCAAGAATAGG	A	A	1	-	-	A	A	1	-
	963	chr4	20371789	tTACAAAGaTcAaCAAGAATAGG	T	T	1	-	-	T	T	1	-
	964	chr4	20371790	tTACAAAGaTcAaCAAGAATAGG	A	A	1	-	-	A	A	1	-
	965	chr4	20371791	tTACAAAGaTcAaCAAGAATAGG	G	G	1	-	-	G	G	1	-
	966	chr4	20371792	tTACAAAGaTcAaCAAGAATAGG	G	G	1	-	-	G	G	1	-
GTACAAAGTTAATCAAGAATTGG	967	chr4	24256766	tTcCAAAcTTAATCAAGAtTTGG	t	T	1	-	-	t	T	1	-
	968	chr4	24256767	tTcCAAAcTTAATCAAGAtTTGG	T	T	1	-	-	T	T	1	-
	969	chr4	24256768	tTcCAAAcTTAATCAAGAtTTGG	c	C	1	-	-	c	C	1	-
	970	chr4	24256769	tTcCAAAcTTAATCAAGAtTTGG	C	C	1	-	-	C	C	1	-
	971	chr4	24256770	tTcCAAAcTTAATCAAGAtTTGG	A	A	1	-	-	A	A	0.85	-
	972	chr4	24256771	tTcCAAAcTTAATCAAGAtTTGG	A	A	0.955	-	-	A	A	1	-
	973	chr4	24256772	tTcCAAAcTTAATCAAGAtTTGG	A	A	1	-	-	A	A	1	-
	974	chr4	24256773	tTcCAAAcTTAATCAAGAtTTGG	c	C	1	-	-	c	C	1	-
	975	chr4	24256774	tTcCAAAcTTAATCAAGAtTTGG	T	T	1	-	-	T	T	1	-
	976	chr4	24256775	tTcCAAAcTTAATCAAGAtTTGG	T	T	1	-	-	T	T	1	-
	977	chr4	24256776	tTcCAAAcTTAATCAAGAtTTGG	A	A	0.905	-	-	A	A	1	-
	978	chr4	24256777	tTcCAAAcTTAATCAAGAtTTGG	A	A	1	-	-	A	A	1	-
	979	chr4	24256778	tTcCAAAcTTAATCAAGAtTTGG	T	T	1	-	-	T	T	1	-
	980	chr4	24256779	tTcCAAAcTTAATCAAGAtTTGG	C	C	0.957	-	-	C	C	1	-
	981	chr4	24256780	tTcCAAAcTTAATCAAGAtTTGG	A	A	1	-	-	A	A	1	-
	982	chr4	24256781	tTcCAAAcTTAATCAAGAtTTGG	A	A	1	-	-	A	A	1	-
	983	chr4	24256782	tTcCAAAcTTAATCAAGAtTTGG	G	G	1	-	-	G	G	1	-
	984	chr4	24256783	tTcCAAAcTTAATCAAGAtTTGG	A	A	1	-	-	A	A	1	-
	985	chr4	24256784	tTcCAAAcTTAATCAAGAtTTGG	t	T	1	-	-	t	T	1	-
	986	chr4	24256785	tTcCAAAcTTAATCAAGAtTTGG	T	T	1	-	-	T	T	1	-
	987	chr4	24256786	tTcCAAAcTTAATCAAGAtTTGG	T	T	1	-	-	T	T	1	-
	988	chr4	24256787	tTcCAAAcTTAATCAAGAtTTGG	G	G	1	-	-	G	G	1	-
	989	chr4	24256788	tTcCAAAcTTAATCAAGAtTTGG	G	G	1	-	-	G	G	1	-
GTACAAAGTTAATCAAGAATTGG	990	chr4	26854730	GTACAAAaaTAATaAAGgATTGG	G	G	1	-	-	G	G	1	-
	991	chr4	26854731	GTACAAAaaTAATaAAGgATTGG	T	T	1	-	-	T	T	1	-
	992	chr4	26854732	GTACAAAaaTAATaAAGgATTGG	A	A	1	-	-	A	A	1	-
	993	chr4	26854733	GTACAAAaaTAATaAAGgATTGG	C	C	0.974	-	-	C	C	0.974	-
	994	chr4	26854734	GTACAAAaaTAATaAAGgATTGG	A	A	1	-	-	A	A	1	-
	995	chr4	26854735	GTACAAAaaTAATaAAGgATTGG	A	A	1	-	-	A	A	1	-
	996	chr4	26854736	GTACAAAaaTAATaAAGgATTGG	A	A	1	-	-	A	A	1	-
	997	chr4	26854737	GTACAAAaaTAATaAAGgATTGG	a	A	1	-	-	a	A	1	-
	998	chr4	26854738	GTACAAAaaTAATaAAGgATTGG	a	A	1	-	-	a	A	1	-
	999	chr4	26854739	GTACAAAaaTAATaAAGgATTGG	T	T	1	-	-	T	T	1	-
	1000	chr4	26854740	GTACAAAaaTAATaAAGgATTGG	A	A	1	-	-	A	A	1	-
	1001	chr4	26854741	GTACAAAaaTAATaAAGgATTGG	A	A	1	-	-	A	A	1	-
	1002	chr4	26854742	GTACAAAaaTAATaAAGgATTGG	T	T	1	-	-	T	T	1	-
	1003	chr4	26854743	GTACAAAaaTAATaAAGgATTGG	a	A	1	-	-	a	A	1	-
	1004	chr4	26854744	GTACAAAaaTAATaAAGgATTGG	A	A	1	-	-	A	A	1	-
	1005	chr4	26854745	GTACAAAaaTAATaAAGgATTGG	A	A	1	-	-	A	A	1	-
	1006	chr4	26854746	GTACAAAaaTAATaAAGgATTGG	G	G	1	-	-	G	G	1	-
	1007	chr4	26854747	GTACAAAaaTAATaAAGgATTGG	g	G	1	-	-	g	G	1	-
	1008	chr4	26854748	GTACAAAaaTAATaAAGgATTGG	A	A	1	-	-	A	A	1	-
	1009	chr4	26854749	GTACAAAaaTAATaAAGgATTGG	T	T	1	-	-	T	T	1	-
	1010	chr4	26854750	GTACAAAaaTAATaAAGgATTGG	T	T	0.962	-	-	T	T	0.962	-
	1011	chr4	26854751	GTACAAAaaTAATaAAGgATTGG	G	G	1	-	-	G	G	1	-
	1012	chr4	26854752	GTACAAAaaTAATaAAGgATTGG	G	G	1	-	-	G	G	1	-
GTACAAAGTTAATCAAGAATTGG	1013	chr4	26880953	GTACAAAaaTAATaAAGgATTGG	G	G	1	-	-	G	G	1	-
	1014	chr4	26880954	GTACAAAaaTAATaAAGgATTGG	T	T	1	-	-	T	T	1	-
	1015	chr4	26880955	GTACAAAaaTAATaAAGgATTGG	A	A	1	-	-	A	A	1	-
	1016	chr4	26880956	GTACAAAaaTAATaAAGgATTGG	C	C	1	-	-	C	C	1	-
	1017	chr4	26880957	GTACAAAaaTAATaAAGgATTGG	A	A	1	-	-	A	A	1	-
	1018	chr4	26880958	GTACAAAaaTAATaAAGgATTGG	A	A	1	-	-	A	A	1	-
	1019	chr4	26880959	GTACAAAaaTAATaAAGgATTGG	A	A	1	-	-	A	A	1	-
	1020	chr4	26880960	GTACAAAaaTAATaAAGgATTGG	a	A	0.988	-	-	a	A	1	-
	1021	chr4	26880961	GTACAAAaaTAATaAAGgATTGG	a	A	0.988	-	-	a	A	1	-
	1022	chr4	26880962	GTACAAAaaTAATaAAGgATTGG	T	T	1	-	-	T	T	1	-
	1023	chr4	26880963	GTACAAAaaTAATaAAGgATTGG	A	A	1	-	-	A	A	1	-
	1024	chr4	26880964	GTACAAAaaTAATaAAGgATTGG	A	A	1	-	-	A	A	1	-
	1025	chr4	26880965	GTACAAAaaTAATaAAGgATTGG	T	T	1	-	-	T	T	1	-
	1026	chr4	26880966	GTACAAAaaTAATaAAGgATTGG	a	A	1	-	-	a	A	1	-
	1027	chr4	26880967	GTACAAAaaTAATaAAGgATTGG	A	A	1	-	-	A	A	1	-
	1028	chr4	26880968	GTACAAAaaTAATaAAGgATTGG	A	A	1	-	-	A	A	1	-
	1029	chr4	26880969	GTACAAAaaTAATaAAGgATTGG	G	G	1	-	-	G	G	1	-
	1030	chr4	26880970	GTACAAAaaTAATaAAGgATTGG	g	G	0.965	-	-	g	G	0.965	-
	1031	chr4	26880971	GTACAAAaaTAATaAAGgATTGG	A	A	1	-	-	A	A	1	-
	1032	chr4	26880972	GTACAAAaaTAATaAAGgATTGG	T	T	0.965	-	-	T	T	0.989	-
	1033	chr4	26880973	GTACAAAaaTAATaAAGgATTGG	T	T	0.965	-	-	T	T	1	-
	1034	chr4	26880974	GTACAAAaaTAATaAAGgATTGG	G	G	1	-	-	G	G	0.989	-
	1035	chr4	26880975	GTACAAAaaTAATaAAGgATTGG	G	G	1	-	-	G	G	1	-
CCAATTCTTGATTAACTTTGTAC	1036	chr4	29640955	CCAATTCTTcATcAAaTTcGTAC	C	C	1	-	-	C	C	1	-
	1037	chr4	29640956	CCAATTCTTcATcAAaTTcGTAC	C	C	1	-	-	C	C	0.967	-
	1038	chr4	29640957	CCAATTCTTcATcAAaTTcGTAC	A	A	1	-	-	A	A	1	-
	1039	chr4	29640958	CCAATTCTTcATcAAaTTcGTAC	A	A	1	-	-	A	A	1	-
	1040	chr4	29640959	CCAATTCTTcATcAAaTTcGTAC	T	T	1	-	-	T	T	1	-
	1041	chr4	29640960	CCAATTCTTcATcAAaTTcGTAC	T	T	1	-	-	T	T	1	-
	1042	chr4	29640961	CCAATTCTTcATcAAaTTcGTAC	C	C	1	-	-	C	C	1	-
	1043	chr4	29640962	CCAATTCTTcATcAAaTTcGTAC	T	T	1	-	-	T	T	1	-
	1044	chr4	29640963	CCAATTCTTcATcAAaTTcGTAC	T	T	1	-	-	T	T	1	-
	1045	chr4	29640964	CCAATTCTTcATcAAaTTcGTAC	c	C	1	-	-	c	C	1	-
	1046	chr4	29640965	CCAATTCTTcATcAAaTTcGTAC	A	A	1	-	-	A	A	1	-
	1047	chr4	29640966	CCAATTCTTcATcAAaTTcGTAC	T	T	1	-	-	T	T	1	-
	1048	chr4	29640967	CCAATTCTTcATcAAaTTcGTAC	c	C	0.981	-	-	c	C	1	-
	1049	chr4	29640968	CCAATTCTTcATcAAaTTcGTAC	A	A	1	-	-	A	A	1	-
	1050	chr4	29640969	CCAATTCTTcATcAAaTTcGTAC	A	A	1	-	-	A	A	1	-
	1051	chr4	29640970	CCAATTCTTcATcAAaTTcGTAC	a	A	1	-	-	a	A	1	-
	1052	chr4	29640971	CCAATTCTTcATcAAaTTcGTAC	T	T	1	-	-	T	T	0.968	-
	1053	chr4	29640972	CCAATTCTTcATcAAaTTcGTAC	T	T	0.981	-	-	T	T	1	-
	1054	chr4	29640973	CCAATTCTTcATcAAaTTcGTAC	c	C	1	-	-	c	C	1	-
	1055	chr4	29640974	CCAATTCTTcATcAAaTTcGTAC	G	G	1	-	-	G	G	1	-
	1056	chr4	29640975	CCAATTCTTcATcAAaTTcGTAC	T	T	1	-	-	T	T	1	-
	1057	chr4	29640976	CCAATTCTTcATcAAaTTcGTAC	A	A	1	-	-	A	A	1	-
	1058	chr4	29640977	CCAATTCTTcATcAAaTTcGTAC	C	C	1	-	-	C	C	1	-
CCAATTCTTGATTAACTTTGTAC	1059	chr4	32602688	CCGAgTCgTGAcTAACTTTGTAt	C	C	1	-	-	C	C	1	-
	1060	chr4	32602689	CCGAgTCgTGAcTAACTTTGTAt	C	C	1	-	-	C	C	1	-
	1061	chr4	32602690	CCGAgTCgTGAcTAACTTTGTAt	G	G	1	-	-	G	G	1	-
	1062	chr4	32602691	CCGAgTCgTGAcTAACTTTGTAt	A	A	1	-	-	A	A	1	-
	1063	chr4	32602692	CCGAgTCgTGAcTAACTTTGTAt	g	G	1	-	-	g	G	1	-
	1064	chr4	32602693	CCGAgTCgTGAcTAACTTTGTAt	T	T	0.98	-	-	T	T	0.974	-
	1065	chr4	32602694	CCGAgTCgTGAcTAACTTTGTAt	C	C	0.98	-	-	C	C	1	-
	1066	chr4	32602695	CCGAgTCgTGAcTAACTTTGTAt	g	G	1	-	-	g	G	1	-
	1067	chr4	32602696	CCGAgTCgTGAcTAACTTTGTAt	T	T	1	-	-	T	T	1	-
	1068	chr4	32602697	CCGAgTCgTGAcTAACTTTGTAt	G	G	1	-	-	G	G	1	-
	1069	chr4	32602698	CCGAgTCgTGAcTAACTTTGTAt	A	A	1	-	-	A	A	1	-
	1070	chr4	32602699	CCGAgTCgTGAcTAACTTTGTAt	c	C	1	-	-	c	C	1	-
	1071	chr4	32602700	CCGAgTCgTGAcTAACTTTGTAt	T	T	1	-	-	T	T	1	-
	1072	chr4	32602701	CCGAgTCgTGAcTAACTTTGTAt	A	A	1	-	-	A	A	0.973	-
	1073	chr4	32602702	CCGAgTCgTGAcTAACTTTGTAt	A	A	1	-	-	A	A	1	-
	1074	chr4	32602703	CCGAgTCgTGAcTAACTTTGTAt	C	C	1	-	-	C	C	1	-
	1075	chr4	32602704	CCGAgTCgTGAcTAACTTTGTAt	T	T	1	-	-	T	T	1	-
	1076	chr4	32602705	CCGAgTCgTGAcTAACTTTGTAt	T	T	1	-	-	T	T	1	-
	1077	chr4	32602706	CCGAgTCgTGAcTAACTTTGTAt	T	T	0.981	-	-	T	T	1	-
	1078	chr4	32602707	CCGAgTCgTGAcTAACTTTGTAt	G	G	1	-	-	G	G	1	-
	1079	chr4	32602708	CCGAgTCgTGAcTAACTTTGTAt	T	T	1	-	-	T	T	1	-
	1080	chr4	32602709	CCGAgTCgTGAcTAACTTTGTAt	A	A	1	-	-	A	A	1	-
	1081	chr4	32602710	CCGAgTCgTGAcTAACTTTGTAt	t	T	1	-	-	t	T	1	-
CCAATTCTTGATTAACTTTGTAC	1082	chr4	37883331	CCAATcCTTtATTAttTTTGTAC	C	C	0.996	-	-	C	C	1	-
	1083	chr4	37883332	CCAATcCTTtATTAttTTTGTAC	C	C	0.989	-	-	C	C	0.994	-
	1084	chr4	37883333	CCAATcCTTtATTAttTTTGTAC	A	A	0.996	-	-	A	A	0.982	-
	1085	chr4	37883334	CCAATcCTTtATTAttTTTGTAC	A	A	1	-	-	A	A	0.988	-
	1086	chr4	37883335	CCAATcCTTtATTAttTTTGTAC	T	T	0.996	-	-	T	T	1	-
	1087	chr4	37883336	CCAATcCTTtATTAttTTTGTAC	c	C	0.996	-	-	c	C	0.994	-
	1088	chr4	37883337	CCAATcCTTtATTAttTTTGTAC	C	C	0.887	-	-	C	C	0.931	-
	1089	chr4	37883338	CCAATcCTTtATTAttTTTGTAC	T	T	1	-	-	T	T	1	-
	1090	chr4	37883339	CCAATcCTTtATTAttTTTGTAC	T	T	1	-	-	T	T	1	-
	1091	chr4	37883340	CCAATcCTTtATTAttTTTGTAC	t	T	1	-	-	t	T	1	-
	1092	chr4	37883341	CCAATcCTTtATTAttTTTGTAC	A	A	0.988	-	-	A	A	1	-
	1093	chr4	37883342	CCAATcCTTtATTAttTTTGTAC	T	T	1	-	-	T	T	1	-
	1094	chr4	37883343	CCAATcCTTtATTAttTTTGTAC	T	T	1	-	-	T	T	1	-
	1095	chr4	37883344	CCAATcCTTtATTAttTTTGTAC	A	A	0.984	-	-	A	A	1	-
	1096	chr4	37883345	CCAATcCTTtATTAttTTTGTAC	t	T	1	-	-	t	T	1	-
	1097	chr4	37883346	CCAATcCTTtATTAttTTTGTAC	t	T	0.996	-	-	t	T	1	-
	1098	chr4	37883347	CCAATcCTTtATTAttTTTGTAC	T	T	1	-	-	T	T	1	-
	1099	chr4	37883348	CCAATcCTTtATTAttTTTGTAC	T	T	1	-	-	T	T	1	-
	1100	chr4	37883349	CCAATcCTTtATTAttTTTGTAC	T	T	0.936	-	-	T	T	0.986	-
	1101	chr4	37883350	CCAATcCTTtATTAttTTTGTAC	G	G	0.996	-	-	G	G	0.993	-
	1102	chr4	37883351	CCAATcCTTtATTAttTTTGTAC	T	T	1	-	-	T	T	1	-
	1103	chr4	37883352	CCAATcCTTtATTAttTTTGTAC	A	A	0.903	-	-	A	A	0.986	-
	1104	chr4	37883353	CCAATcCTTtATTAttTTTGTAC	C	C	0.986	-	-	C	C	0.993	-
GTACAAAGTTAATCAAGAATTGG	1105	chr4	38701686	GTACAAAGTTAATCAAGAATAGG	G	G	1	-	-	G	G	1	-	SlMlo1 targeted locus
On-Target 1	1106	chr4	38701687	GTACAAAGTTAATCAAGAATAGG	T	T	1	-	-	T	T	1	-
	1107	chr4	38701688	GTACAAAGTTAATCAAGAATAGG	A	A	1	-	-	A	A	1	-
	1108	chr4	38701689	GTACAAAGTTAATCAAGAATAGG	C	C	1	-	-	C	C	1	-
	1109	chr4	38701690	GTACAAAGTTAATCAAGAATAGG	A	A	1	-	-	A	A	1	-
	1110	chr4	38701691	GTACAAAGTTAATCAAGAATAGG	A	A	1	-	-	A	A	1	-
	1111	chr4	38701692	GTACAAAGTTAATCAAGAATAGG	A	A	1	-	-	A	A	1	-
	1112	chr4	38701693	GTACAAAGTTAATCAAGAATAGG	G	G	1	-	-	G	G	1	-
	1113	chr4	38701694	GTACAAAGTTAATCAAGAATAGG	T	T	1	-	-	T	T	1	-
	1114	chr4	38701695	GTACAAAGTTAATCAAGAATAGG	T	T	1	-	-	T	T	1	-
	1115	chr4	38701696	GTACAAAGTTAATCAAGAATAGG	A	A	1	-	-	A	A	1	-
	1116	chr4	38701697	GTACAAAGTTAATCAAGAATAGG	A	A	1	-	-	A	A	1	-
	1117	chr4	38701698	GTACAAAGTTAATCAAGAATAGG	T	T	1	-	-	T	T	1	-
	1118	chr4	38701699	GTACAAAGTTAATCAAGAATAGG	C	C	1	-	-	C	C	1	-
	1119	chr4	38701700	GTACAAAGTTAATCAAGAATAGG	A	A	1	-	-	A	A	1	-
	1120	chr4	38701701	GTACAAAGTTAATCAAGAATAGG	A	A	1	-	-	A	A	1	-
	1121	chr4	38701702	GTACAAAGTTAATCAAGAATAGG	G	G	1	-	-	G	G	1	-
	1122	chr4	38701703	GTACAAAGTTAATCAAGAATAGG	A	T	1	T	YES	A	A	1	-
	1123	chr4	38701704	GTACAAAGTTAATCAAGAATAGG	A	N.D.	N.D.	N.D.	YES	A	A	1	-
	1124	chr4	38701705	GTACAAAGTTAATCAAGAATAGG	T	N.D.	N.D.	N.D.	YES	T	T	1	-
	1125	chr4	38701706	GTACAAAGTTAATCAAGAATAGG	A	N.D.	N.D.	N.D.	YES	A	A	1	-
	1126	chr4	38701707	GTACAAAGTTAATCAAGAATAGG	G	N.D.	N.D.	N.D.	YES	G	G	1	-
	1127	chr4	38701708	GTACAAAGTTAATCAAGAATAGG	G	N.D.	N.D.	N.D.	YES	G	G	1	-
CCTGTCTCCACCACAGGTACACC	1128	chr4	38701745	CCAGTCTCCACCACAGGTACACC	C	N.D.	N.D.	N.D.	YES	C	C	1	-
On-Target 2	1129	chr4	38701746	CCAGTCTCCACCACAGGTACACC	C	N.D.	N.D.	N.D.	YES	C	C	1	-
	1130	chr4	38701747	CCAGTCTCCACCACAGGTACACC	A	N.D.	N.D.	N.D.	YES	A	A	1	-
	1131	chr4	38701748	CCAGTCTCCACCACAGGTACACC	G	N.D.	N.D.	N.D.	YES	G	G	1	-
	1132	chr4	38701749	CCAGTCTCCACCACAGGTACACC	T	N.D.	N.D.	N.D.	YES	T	T	1	-
	1133	chr4	38701750	CCAGTCTCCACCACAGGTACACC	C	G	1	G	YES	C	C	1	-
	1134	chr4	38701751	CCAGTCTCCACCACAGGTACACC	T	T	1	-	-	T	T	1	-
	1135	chr4	38701752	CCAGTCTCCACCACAGGTACACC	C	C	1	-	-	C	C	1	-
	1136	chr4	38701753	CCAGTCTCCACCACAGGTACACC	C	C	1	-	-	C	C	1	-
	1137	chr4	38701754	CCAGTCTCCACCACAGGTACACC	A	A	1	-	-	A	A	1	-
	1138	chr4	38701755	CCAGTCTCCACCACAGGTACACC	C	C	1	-	-	C	C	1	-
	1139	chr4	38701756	CCAGTCTCCACCACAGGTACACC	C	C	1	-	-	C	C	1	-
	1140	chr4	38701757	CCAGTCTCCACCACAGGTACACC	A	A	1	-	-	A	A	0.947	-
	1141	chr4	38701758	CCAGTCTCCACCACAGGTACACC	C	C	1	-	-	C	C	1	-
	1142	chr4	38701759	CCAGTCTCCACCACAGGTACACC	A	A	1	-	-	A	A	1	-
	1143	chr4	38701760	CCAGTCTCCACCACAGGTACACC	G	G	1	-	-	G	G	1	-
	1144	chr4	38701761	CCAGTCTCCACCACAGGTACACC	G	G	1	-	-	G	G	1	-
	1145	chr4	38701762	CCAGTCTCCACCACAGGTACACC	T	T	1	-	-	T	T	1	-
	1146	chr4	38701763	CCAGTCTCCACCACAGGTACACC	A	A	1	-	-	A	A	1	-
	1147	chr4	38701764	CCAGTCTCCACCACAGGTACACC	C	C	1	-	-	C	C	1	-
	1148	chr4	38701765	CCAGTCTCCACCACAGGTACACC	A	A	1	-	-	A	A	1	-
	1149	chr4	38701766	CCAGTCTCCACCACAGGTACACC	C	C	1	-	-	C	C	1	-
	1150	chr4	38701767	CCAGTCTCCACCACAGGTACACC	C	C	1	-	-	C	C	1	-
GTACAAAGTTAATCAAGAATTGG	1151	chr4	44455156	GaAgAAAGTTAAaCAAaAATAGG	G	G	1	-	-	G	G	1	-
	1152	chr4	44455157	GaAgAAAGTTAAaCAAaAATAGG	a	A	1	-	-	a	A	1	-
	1153	chr4	44455158	GaAgAAAGTTAAaCAAaAATAGG	A	A	1	-	-	A	A	1	-
	1154	chr4	44455159	GaAgAAAGTTAAaCAAaAATAGG	g	G	1	-	-	g	G	1	-
	1155	chr4	44455160	GaAgAAAGTTAAaCAAaAATAGG	A	A	1	-	-	A	A	1	-
	1156	chr4	44455161	GaAgAAAGTTAAaCAAaAATAGG	A	A	1	-	-	A	A	1	-
	1157	chr4	44455162	GaAgAAAGTTAAaCAAaAATAGG	A	A	1	-	-	A	A	0.978	-
	1158	chr4	44455163	GaAgAAAGTTAAaCAAaAATAGG	G	G	1	-	-	G	G	1	-
	1159	chr4	44455164	GaAgAAAGTTAAaCAAaAATAGG	T	T	1	-	-	T	T	0.977	-
	1160	chr4	44455165	GaAgAAAGTTAAaCAAaAATAGG	T	T	1	-	-	T	T	0.978	-
	1161	chr4	44455166	GaAgAAAGTTAAaCAAaAATAGG	A	A	1	-	-	A	A	1	-
	1162	chr4	44455167	GaAgAAAGTTAAaCAAaAATAGG	A	A	1	-	-	A	A	1	-
	1163	chr4	44455168	GaAgAAAGTTAAaCAAaAATAGG	a	A	1	-	-	a	A	1	-
	1164	chr4	44455169	GaAgAAAGTTAAaCAAaAATAGG	C	C	1	-	-	C	C	1	-
	1165	chr4	44455170	GaAgAAAGTTAAaCAAaAATAGG	A	A	1	-	-	A	A	1	-
	1166	chr4	44455171	GaAgAAAGTTAAaCAAaAATAGG	A	A	1	-	-	A	A	1	-
	1167	chr4	44455172	GaAgAAAGTTAAaCAAaAATAGG	a	A	1	-	-	a	A	1	-
	1168	chr4	44455173	GaAgAAAGTTAAaCAAaAATAGG	A	A	1	-	-	A	A	1	-
	1169	chr4	44455174	GaAgAAAGTTAAaCAAaAATAGG	A	A	1	-	-	A	A	1	-
	1170	chr4	44455175	GaAgAAAGTTAAaCAAaAATAGG	T	T	1	-	-	T	T	1	-
	1171	chr4	44455176	GaAgAAAGTTAAaCAAaAATAGG	A	A	1	-	-	A	A	1	-
	1172	chr4	44455177	GaAgAAAGTTAAaCAAaAATAGG	G	G	1	-	-	G	G	1	-
	1173	chr4	44455178	GaAgAAAGTTAAaCAAaAATAGG	G	G	1	-	-	G	G	1	-
CCTGTCTCCACCACAGGTACACC	1174	chr4	45593949	CCTcgCTCCACCAtAGGTtCACC	C	C	1	-	-	C	C	1	-
	1175	chr4	45593950	CCTcgCTCCACCAtAGGTtCACC	C	C	1	-	-	C	C	1	-
	1176	chr4	45593951	CCTcgCTCCACCAtAGGTtCACC	T	T	1	-	-	T	T	1	-
	1177	chr4	45593952	CCTcgCTCCACCAtAGGTtCACC	c	C	1	-	-	c	C	1	-
	1178	chr4	45593953	CCTcgCTCCACCAtAGGTtCACC	g	G	1	-	-	g	G	1	-
	1179	chr4	45593954	CCTcgCTCCACCAtAGGTtCACC	C	C	1	-	-	C	C	1	-
	1180	chr4	45593955	CCTcgCTCCACCAtAGGTtCACC	T	T	1	-	-	T	T	1	-
	1181	chr4	45593956	CCTcgCTCCACCAtAGGTtCACC	C	C	1	-	-	C	C	1	-
	1182	chr4	45593957	CCTcgCTCCACCAtAGGTtCACC	C	C	1	-	-	C	C	1	-
	1183	chr4	45593958	CCTcgCTCCACCAtAGGTtCACC	A	A	1	-	-	A	A	1	-
	1184	chr4	45593959	CCTcgCTCCACCAtAGGTtCACC	C	C	1	-	-	C	C	1	-
	1185	chr4	45593960	CCTcgCTCCACCAtAGGTtCACC	C	C	0.978	-	-	C	C	1	-
	1186	chr4	45593961	CCTcgCTCCACCAtAGGTtCACC	A	A	0.979	-	-	A	A	1	-
	1187	chr4	45593962	CCTcgCTCCACCAtAGGTtCACC	t	T	1	-	-	t	T	1	-
	1188	chr4	45593963	CCTcgCTCCACCAtAGGTtCACC	A	A	1	-	-	A	A	1	-
	1189	chr4	45593964	CCTcgCTCCACCAtAGGTtCACC	G	G	1	-	-	G	G	1	-
	1190	chr4	45593965	CCTcgCTCCACCAtAGGTtCACC	G	G	1	-	-	G	G	1	-
	1191	chr4	45593966	CCTcgCTCCACCAtAGGTtCACC	T	T	1	-	-	T	T	1	-
	1192	chr4	45593967	CCTcgCTCCACCAtAGGTtCACC	t	T	1	-	-	t	T	1	-
	1193	chr4	45593968	CCTcgCTCCACCAtAGGTtCACC	C	C	1	-	-	C	C	1	-
	1194	chr4	45593969	CCTcgCTCCACCAtAGGTtCACC	A	A	1	-	-	A	A	1	-
	1195	chr4	45593970	CCTcgCTCCACCAtAGGTtCACC	C	C	1	-	-	C	C	1	-
	1196	chr4	45593971	CCTcgCTCCACCAtAGGTtCACC	C	C	1	-	-	C	C	1	-
CCTGTCTCCACCACAGGTACACC	1197	chr4	50256701	CCAGTaTCaACaACAaGTACACC	C	C	1	-	-	C	C	1	-
	1198	chr4	50256702	CCAGTaTCaACaACAaGTACACC	C	C	1	-	-	C	C	1	-
	1199	chr4	50256703	CCAGTaTCaACaACAaGTACACC	A	A	1	-	-	A	A	1	-
	1200	chr4	50256704	CCAGTaTCaACaACAaGTACACC	G	G	1	-	-	G	G	1	-
	1201	chr4	50256705	CCAGTaTCaACaACAaGTACACC	T	T	1	-	-	T	T	1	-
	1202	chr4	50256706	CCAGTaTCaACaACAaGTACACC	a	A	1	-	-	a	A	1	-
	1203	chr4	50256707	CCAGTaTCaACaACAaGTACACC	T	T	1	-	-	T	T	1	-
	1204	chr4	50256708	CCAGTaTCaACaACAaGTACACC	C	C	1	-	-	C	C	0.982	-
	1205	chr4	50256709	CCAGTaTCaACaACAaGTACACC	a	A	1	-	-	a	A	1	-
	1206	chr4	50256710	CCAGTaTCaACaACAaGTACACC	A	A	1	-	-	A	A	1	-
	1207	chr4	50256711	CCAGTaTCaACaACAaGTACACC	C	C	1	-	-	C	C	0.982	-
	1208	chr4	50256712	CCAGTaTCaACaACAaGTACACC	a	A	1	-	-	a	A	1	-
	1209	chr4	50256713	CCAGTaTCaACaACAaGTACACC	A	A	1	-	-	A	A	0.982	-
	1210	chr4	50256714	CCAGTaTCaACaACAaGTACACC	C	C	1	-	-	C	C	0.982	-
	1211	chr4	50256715	CCAGTaTCaACaACAaGTACACC	A	A	1	-	-	A	A	1	-
	1212	chr4	50256716	CCAGTaTCaACaACAaGTACACC	a	A	0.961	-	-	a	A	0.982	-
	1213	chr4	50256717	CCAGTaTCaACaACAaGTACACC	G	G	1	-	-	G	G	1	-
	1214	chr4	50256718	CCAGTaTCaACaACAaGTACACC	T	T	1	-	-	T	T	0.982	-
	1215	chr4	50256719	CCAGTaTCaACaACAaGTACACC	A	A	1	-	-	A	A	1	-
	1216	chr4	50256720	CCAGTaTCaACaACAaGTACACC	C	C	1	-	-	C	C	1	-
	1217	chr4	50256721	CCAGTaTCaACaACAaGTACACC	A	A	1	-	-	A	A	0.982	-
	1218	chr4	50256722	CCAGTaTCaACaACAaGTACACC	C	C	1	-	-	C	C	1	-
	1219	chr4	50256723	CCAGTaTCaACaACAaGTACACC	C	C	1	-	-	C	C	1	-
CCAATTCTTGATTAACTTTGTAC	1220	chr4	53251136	CCAAgcCTTGATTAAaTTTGTAt	C	C	1	-	-	C	C	1	-
	1221	chr4	53251137	CCAAgcCTTGATTAAaTTTGTAt	C	C	1	-	-	C	C	1	-
	1222	chr4	53251138	CCAAgcCTTGATTAAaTTTGTAt	A	A	1	-	-	A	A	0.987	-
	1223	chr4	53251139	CCAAgcCTTGATTAAaTTTGTAt	A	A	1	-	-	A	A	1	-
	1224	chr4	53251140	CCAAgcCTTGATTAAaTTTGTAt	g	G	1	-	-	g	G	1	-
	1225	chr4	53251141	CCAAgcCTTGATTAAaTTTGTAt	c	C	1	-	-	c	C	1	-
	1226	chr4	53251142	CCAAgcCTTGATTAAaTTTGTAt	C	C	1	-	-	C	C	1	-
	1227	chr4	53251143	CCAAgcCTTGATTAAaTTTGTAt	T	T	1	-	-	T	T	1	-
	1228	chr4	53251144	CCAAgcCTTGATTAAaTTTGTAt	T	T	1	-	-	T	T	1	-
	1229	chr4	53251145	CCAAgcCTTGATTAAaTTTGTAt	G	G	1	-	-	G	G	0.988	-
	1230	chr4	53251146	CCAAgcCTTGATTAAaTTTGTAt	A	A	1	-	-	A	A	1	-
	1231	chr4	53251147	CCAAgcCTTGATTAAaTTTGTAt	T	T	1	-	-	T	T	0.988	-
	1232	chr4	53251148	CCAAgcCTTGATTAAaTTTGTAt	T	T	0.993	-	-	T	T	0.988	-
	1233	chr4	53251149	CCAAgcCTTGATTAAaTTTGTAt	A	A	1	-	-	A	A	1	-
	1234	chr4	53251150	CCAAgcCTTGATTAAaTTTGTAt	A	A	1	-	-	A	A	0.988	-
	1235	chr4	53251151	CCAAgcCTTGATTAAaTTTGTAt	a	A	0.993	-	-	a	A	1	-
	1236	chr4	53251152	CCAAgcCTTGATTAAaTTTGTAt	T	T	1	-	-	T	T	1	-
	1237	chr4	53251153	CCAAgcCTTGATTAAaTTTGTAt	T	T	0.986	-	-	T	T	0.988	-
	1238	chr4	53251154	CCAAgcCTTGATTAAaTTTGTAt	T	T	1	-	-	T	T	1	-
	1239	chr4	53251155	CCAAgcCTTGATTAAaTTTGTAt	G	G	1	-	-	G	G	1	-
	1240	chr4	53251156	CCAAgcCTTGATTAAaTTTGTAt	T	T	1	-	-	T	T	1	-
	1241	chr4	53251157	CCAAgcCTTGATTAAaTTTGTAt	A	A	0.993	-	-	A	A	1	-
	1242	chr4	53251158	CCAAgcCTTGATTAAaTTTGTAt	t	T	1	-	-	t	T	1	-
GTACAAAGTTAATCAAGAATTGG	1243	chr4	56782961	GTtCtAAGTTAATgcAGAATGGG	G	G	1	-	-	G	G	1	-
	1244	chr4	56782962	GTtCtAAGTTAATgcAGAATGGG	T	T	1	-	-	T	T	1	-
	1245	chr4	56782963	GTtCtAAGTTAATgcAGAATGGG	t	T	1	-	-	t	T	1	-
	1246	chr4	56782964	GTtCtAAGTTAATgcAGAATGGG	C	C	1	-	-	C	C	1	-
	1247	chr4	56782965	GTtCtAAGTTAATgcAGAATGGG	t	T	1	-	-	t	T	1	-
	1248	chr4	56782966	GTtCtAAGTTAATgcAGAATGGG	A	A	1	-	-	A	A	1	-
	1249	chr4	56782967	GTtCtAAGTTAATgcAGAATGGG	A	A	1	-	-	A	A	1	-
	1250	chr4	56782968	GTtCtAAGTTAATgcAGAATGGG	G	G	1	-	-	G	G	1	-
	1251	chr4	56782969	GTtCtAAGTTAATgcAGAATGGG	T	T	1	-	-	T	T	1	-
	1252	chr4	56782970	GTtCtAAGTTAATgcAGAATGGG	T	T	1	-	-	T	T	0.96	-
	1253	chr4	56782971	GTtCtAAGTTAATgcAGAATGGG	A	A	1	-	-	A	A	1	-
	1254	chr4	56782972	GTtCtAAGTTAATgcAGAATGGG	A	A	1	-	-	A	A	1	-
	1255	chr4	56782973	GTtCtAAGTTAATgcAGAATGGG	T	T	1	-	-	T	T	1	-
	1256	chr4	56782974	GTtCtAAGTTAATgcAGAATGGG	g	G	1	-	-	g	G	1	-
	1257	chr4	56782975	GTtCtAAGTTAATgcAGAATGGG	c	C	1	-	-	c	C	1	-
	1258	chr4	56782976	GTtCtAAGTTAATgcAGAATGGG	A	A	1	-	-	A	A	1	-
	1259	chr4	56782977	GTtCtAAGTTAATgcAGAATGGG	G	G	1	-	-	G	G	1	-
	1260	chr4	56782978	GTtCtAAGTTAATgcAGAATGGG	A	A	1	-	-	A	A	1	-
	1261	chr4	56782979	GTtCtAAGTTAATgcAGAATGGG	A	A	1	-	-	A	A	1	-
	1262	chr4	56782980	GTtCtAAGTTAATgcAGAATGGG	T	T	1	-	-	T	T	1	-
	1263	chr4	56782981	GTtCtAAGTTAATgcAGAATGGG	G	G	1	-	-	G	G	1	-
	1264	chr4	56782982	GTtCtAAGTTAATgcAGAATGGG	G	G	1	-	-	G	G	1	-
	1265	chr4	56782983	GTtCtAAGTTAATgcAGAATGGG	G	G	1	-	-	G	G	1	-
CCAATTCTTGATTAACTTTGTAC	1266	chr4	60579501	CCTgTTCTTtATTAcCTTTGTAg	C	C	1	-	-	C	C	1	-
	1267	chr4	60579502	CCTgTTCTTtATTAcCTTTGTAg	C	C	1	-	-	C	C	1	-
	1268	chr4	60579503	CCTgTTCTTtATTAcCTTTGTAg	T	T	1	-	-	T	T	1	-
	1269	chr4	60579504	CCTgTTCTTtATTAcCTTTGTAg	g	G	1	-	-	g	G	1	-
	1270	chr4	60579505	CCTgTTCTTtATTAcCTTTGTAg	T	T	1	-	-	T	T	1	-
	1271	chr4	60579506	CCTgTTCTTtATTAcCTTTGTAg	T	T	1	-	-	T	T	1	-
	1272	chr4	60579507	CCTgTTCTTtATTAcCTTTGTAg	C	C	1	-	-	C	C	1	-
	1273	chr4	60579508	CCTgTTCTTtATTAcCTTTGTAg	T	T	1	-	-	T	T	1	-
	1274	chr4	60579509	CCTgTTCTTtATTAcCTTTGTAg	T	T	1	-	-	T	T	1	-
	1275	chr4	60579510	CCTgTTCTTtATTAcCTTTGTAg	t	T	1	-	-	t	T	1	-
	1276	chr4	60579511	CCTgTTCTTtATTAcCTTTGTAg	A	A	1	-	-	A	A	1	-
	1277	chr4	60579512	CCTgTTCTTtATTAcCTTTGTAg	T	T	1	-	-	T	T	1	-
	1278	chr4	60579513	CCTgTTCTTtATTAcCTTTGTAg	T	T	1	-	-	T	T	1	-
	1279	chr4	60579514	CCTgTTCTTtATTAcCTTTGTAg	A	A	0.962	-	-	A	A	1	-
	1280	chr4	60579515	CCTgTTCTTtATTAcCTTTGTAg	c	C	1	-	-	c	C	1	-
	1281	chr4	60579516	CCTgTTCTTtATTAcCTTTGTAg	C	C	1	-	-	C	C	1	-
	1282	chr4	60579517	CCTgTTCTTtATTAcCTTTGTAg	T	T	1	-	-	T	T	1	-
	1283	chr4	60579518	CCTgTTCTTtATTAcCTTTGTAg	T	T	1	-	-	T	T	1	-
	1284	chr4	60579519	CCTgTTCTTtATTAcCTTTGTAg	T	T	1	-	-	T	T	1	-
	1285	chr4	60579520	CCTgTTCTTtATTAcCTTTGTAg	G	G	1	-	-	G	G	1	-
	1286	chr4	60579521	CCTgTTCTTtATTAcCTTTGTAg	T	T	1	-	-	T	T	1	-
	1287	chr4	60579522	CCTgTTCTTtATTAcCTTTGTAg	A	A	1	-	-	A	A	1	-
	1288	chr4	60579523	CCTgTTCTTtATTAcCTTTGTAg	g	G	1	-	-	g	G	1	-
GTACAAAGTTAATCAAGAATTGG	1289	chr5	25708727	GTACAAAcgTAATaAAGgATTGG	G	G	0.991	-	-	G	G	0.994	-
	1290	chr5	25708728	GTACAAAcgTAATaAAGgATTGG	T	T	0.965	-	-	T	T	0.949	-
	1291	chr5	25708729	GTACAAAcgTAATaAAGgATTGG	A	A	1	-	-	A	A	0.998	-
	1292	chr5	25708730	GTACAAAcgTAATaAAGgATTGG	C	C	0.994	-	-	C	C	0.998	-
	1293	chr5	25708731	GTACAAAcgTAATaAAGgATTGG	A	A	1	-	-	A	A	1	-
	1294	chr5	25708732	GTACAAAcgTAATaAAGgATTGG	A	A	0.994	-	-	A	A	0.996	-
	1295	chr5	25708733	GTACAAAcgTAATaAAGgATTGG	A	A	0.999	-	-	A	A	1	-
	1296	chr5	25708734	GTACAAAcgTAATaAAGgATTGG	c	C	0.886	-	-	c	C	0.863	-
	1297	chr5	25708735	GTACAAAcgTAATaAAGgATTGG	g	G	0.975	-	-	g	G	0.965	-
	1298	chr5	25708736	GTACAAAcgTAATaAAGgATTGG	T	T	0.996	-	-	T	T	0.992	-
	1299	chr5	25708737	GTACAAAcgTAATaAAGgATTGG	A	A	0.979	-	-	A	A	0.97	-
	1300	chr5	25708738	GTACAAAcgTAATaAAGgATTGG	A	A	0.999	-	-	A	A	1	-
	1301	chr5	25708739	GTACAAAcgTAATaAAGgATTGG	T	T	0.994	-	-	T	T	0.992	-
	1302	chr5	25708740	GTACAAAcgTAATaAAGgATTGG	a	A	1	-	-	a	A	0.997	-
	1303	chr5	25708741	GTACAAAcgTAATaAAGgATTGG	A	A	0.999	-	-	A	A	1	-
	1304	chr5	25708742	GTACAAAcgTAATaAAGgATTGG	A	A	0.985	-	-	A	A	0.993	-
	1305	chr5	25708743	GTACAAAcgTAATaAAGgATTGG	G	G	0.895	-	-	G	G	0.872	-
	1306	chr5	25708744	GTACAAAcgTAATaAAGgATTGG	g	G	0.992	-	-	g	G	0.981	-
	1307	chr5	25708745	GTACAAAcgTAATaAAGgATTGG	A	A	1	-	-	A	A	0.999	-
	1308	chr5	25708746	GTACAAAcgTAATaAAGgATTGG	T	T	0.989	-	-	T	T	0.991	-
	1309	chr5	25708747	GTACAAAcgTAATaAAGgATTGG	T	T	0.994	-	-	T	T	0.992	-
	1310	chr5	25708748	GTACAAAcgTAATaAAGgATTGG	G	G	0.981	-	-	G	G	0.985	-
	1311	chr5	25708749	GTACAAAcgTAATaAAGgATTGG	G	G	0.989	-	-	G	G	0.986	-
CCAATTCTTGATTAACTTTGTAC	1312	chr5	32642236	CCTtTcCTTGATctACTTTGTAC	C	C	1	-	-	C	C	1	-
	1313	chr5	32642237	CCTtTcCTTGATctACTTTGTAC	C	C	1	-	-	C	C	1	-
	1314	chr5	32642238	CCTtTcCTTGATctACTTTGTAC	T	T	1	-	-	T	T	1	-
	1315	chr5	32642239	CCTtTcCTTGATctACTTTGTAC	t	T	1	-	-	t	T	1	-
	1316	chr5	32642240	CCTtTcCTTGATctACTTTGTAC	T	T	1	-	-	T	T	1	-
	1317	chr5	32642241	CCTtTcCTTGATctACTTTGTAC	c	C	0.981	-	-	c	C	1	-
	1318	chr5	32642242	CCTtTcCTTGATctACTTTGTAC	C	C	1	-	-	C	C	1	-
	1319	chr5	32642243	CCTtTcCTTGATctACTTTGTAC	T	T	1	-	-	T	T	1	-
	1320	chr5	32642244	CCTtTcCTTGATctACTTTGTAC	T	T	1	-	-	T	T	1	-
	1321	chr5	32642245	CCTtTcCTTGATctACTTTGTAC	G	G	1	-	-	G	G	1	-
	1322	chr5	32642246	CCTtTcCTTGATctACTTTGTAC	A	A	1	-	-	A	A	1	-
	1323	chr5	32642247	CCTtTcCTTGATctACTTTGTAC	T	T	1	-	-	T	T	1	-
	1324	chr5	32642248	CCTtTcCTTGATctACTTTGTAC	c	C	1	-	-	c	C	1	-
	1325	chr5	32642249	CCTtTcCTTGATctACTTTGTAC	t	T	1	-	-	t	T	1	-
	1326	chr5	32642250	CCTtTcCTTGATctACTTTGTAC	A	A	1	-	-	A	A	1	-
	1327	chr5	32642251	CCTtTcCTTGATctACTTTGTAC	C	C	1	-	-	C	C	1	-
	1328	chr5	32642252	CCTtTcCTTGATctACTTTGTAC	T	T	1	-	-	T	T	1	-
	1329	chr5	32642253	CCTtTcCTTGATctACTTTGTAC	T	T	1	-	-	T	T	1	-
	1330	chr5	32642254	CCTtTcCTTGATctACTTTGTAC	T	T	1	-	-	T	T	1	-
	1331	chr5	32642255	CCTtTcCTTGATctACTTTGTAC	G	G	1	-	-	G	G	1	-
	1332	chr5	32642256	CCTtTcCTTGATctACTTTGTAC	T	T	1	-	-	T	T	1	-
	1333	chr5	32642257	CCTtTcCTTGATctACTTTGTAC	A	A	1	-	-	A	A	1	-
	1334	chr5	32642258	CCTtTcCTTGATctACTTTGTAC	C	C	1	-	-	C	C	1	-
CCAATTCTTGATTAACTTTGTAC	1335	chr5	37923694	CCAATcCTTtATTAttTTTGTAC	C	C	1	-	-	C	C	1	-
	1336	chr5	37923695	CCAATcCTTtATTAttTTTGTAC	C	C	1	-	-	C	C	1	-
	1337	chr5	37923696	CCAATcCTTtATTAttTTTGTAC	A	A	0.971	-	-	A	A	0.993	-
	1338	chr5	37923697	CCAATcCTTtATTAttTTTGTAC	A	A	0.982	-	-	A	A	1	-
	1339	chr5	37923698	CCAATcCTTtATTAttTTTGTAC	T	T	1	-	-	T	T	1	-
	1340	chr5	37923699	CCAATcCTTtATTAttTTTGTAC	c	C	1	-	-	c	C	1	-
	1341	chr5	37923700	CCAATcCTTtATTAttTTTGTAC	C	C	0.948	-	-	C	C	0.978	-
	1342	chr5	37923701	CCAATcCTTtATTAttTTTGTAC	T	T	1	-	-	T	T	1	-
	1343	chr5	37923702	CCAATcCTTtATTAttTTTGTAC	T	T	1	-	-	T	T	0.992	-
	1344	chr5	37923703	CCAATcCTTtATTAttTTTGTAC	t	T	1	-	-	t	T	1	-
	1345	chr5	37923704	CCAATcCTTtATTAttTTTGTAC	A	A	0.994	-	-	A	A	0.993	-
	1346	chr5	37923705	CCAATcCTTtATTAttTTTGTAC	T	T	1	-	-	T	T	1	-
	1347	chr5	37923706	CCAATcCTTtATTAttTTTGTAC	T	T	1	-	-	T	T	1	-
	1348	chr5	37923707	CCAATcCTTtATTAttTTTGTAC	A	A	1	-	-	A	A	0.993	-
	1349	chr5	37923708	CCAATcCTTtATTAttTTTGTAC	t	T	0.994	-	-	t	T	1	-
	1350	chr5	37923709	CCAATcCTTtATTAttTTTGTAC	t	T	1	-	-	t	T	1	-
	1351	chr5	37923710	CCAATcCTTtATTAttTTTGTAC	T	T	1	-	-	T	T	1	-
	1352	chr5	37923711	CCAATcCTTtATTAttTTTGTAC	T	T	1	-	-	T	T	1	-
	1353	chr5	37923712	CCAATcCTTtATTAttTTTGTAC	T	T	1	-	-	T	T	0.993	-
	1354	chr5	37923713	CCAATcCTTtATTAttTTTGTAC	G	G	0.994	-	-	G	G	1	-
	1355	chr5	37923714	CCAATcCTTtATTAttTTTGTAC	T	T	1	-	-	T	T	0.985	-
	1356	chr5	37923715	CCAATcCTTtATTAttTTTGTAC	A	A	0.97	-	-	A	A	0.938	-
	1357	chr5	37923716	CCAATcCTTtATTAttTTTGTAC	C	C	1	-	-	C	C	1	-
GTACAAAGTTAATCAAGAATTGG	1358	chr5	47715112	GTACAAAaaTAATaAAGgATTGG	G	G	0.994	-	-	G	G	1	-
	1359	chr5	47715113	GTACAAAaaTAATaAAGgATTGG	T	T	1	-	-	T	T	1	-
	1360	chr5	47715114	GTACAAAaaTAATaAAGgATTGG	A	A	1	-	-	A	A	1	-
	1361	chr5	47715115	GTACAAAaaTAATaAAGgATTGG	C	C	0.994	-	-	C	C	1	-
	1362	chr5	47715116	GTACAAAaaTAATaAAGgATTGG	A	A	1	-	-	A	A	1	-
	1363	chr5	47715117	GTACAAAaaTAATaAAGgATTGG	A	A	1	-	-	A	A	1	-
	1364	chr5	47715118	GTACAAAaaTAATaAAGgATTGG	A	A	1	-	-	A	A	1	-
	1365	chr5	47715119	GTACAAAaaTAATaAAGgATTGG	a	A	1	-	-	a	A	1	-
	1366	chr5	47715120	GTACAAAaaTAATaAAGgATTGG	a	A	1	-	-	a	A	0.981	-
	1367	chr5	47715121	GTACAAAaaTAATaAAGgATTGG	T	T	0.987	-	-	T	T	1	-
	1368	chr5	47715122	GTACAAAaaTAATaAAGgATTGG	A	A	1	-	-	A	A	1	-
	1369	chr5	47715123	GTACAAAaaTAATaAAGgATTGG	A	A	1	-	-	A	A	1	-
	1370	chr5	47715124	GTACAAAaaTAATaAAGgATTGG	T	T	0.987	-	-	T	T	1	-
	1371	chr5	47715125	GTACAAAaaTAATaAAGgATTGG	a	A	1	-	-	a	A	1	-
	1372	chr5	47715126	GTACAAAaaTAATaAAGgATTGG	A	A	1	-	-	A	A	1	-
	1373	chr5	47715127	GTACAAAaaTAATaAAGgATTGG	A	A	1	-	-	A	A	1	-
	1374	chr5	47715128	GTACAAAaaTAATaAAGgATTGG	G	G	0.994	-	-	G	G	0.991	-
	1375	chr5	47715129	GTACAAAaaTAATaAAGgATTGG	g	G	0.994	-	-	g	G	1	-
	1376	chr5	47715130	GTACAAAaaTAATaAAGgATTGG	A	A	1	-	-	A	A	0.991	-
	1377	chr5	47715131	GTACAAAaaTAATaAAGgATTGG	T	T	0.981	-	-	T	T	0.99	-
	1378	chr5	47715132	GTACAAAaaTAATaAAGgATTGG	T	T	0.987	-	-	T	T	0.99	-
	1379	chr5	47715133	GTACAAAaaTAATaAAGgATTGG	G	G	1	-	-	G	G	1	-
	1380	chr5	47715134	GTACAAAaaTAATaAAGgATTGG	G	G	0.994	-	-	G	G	0.99	-
GTACAAAGTTAATCAAGAATTGG	1381	chr5	54920596	GTACcAAGTTAgTgAAGAATTGG	G	G	0.987	-	-	G	G	1	-
	1382	chr5	54920597	GTACcAAGTTAgTgAAGAATTGG	T	T	1	-	-	T	T	1	-
	1383	chr5	54920598	GTACcAAGTTAgTgAAGAATTGG	A	A	1	-	-	A	A	1	-
	1384	chr5	54920599	GTACcAAGTTAgTgAAGAATTGG	C	C	1	-	-	C	C	1	-
	1385	chr5	54920600	GTACcAAGTTAgTgAAGAATTGG	c	C	0.987	-	-	c	C	1	-
	1386	chr5	54920601	GTACcAAGTTAgTgAAGAATTGG	A	A	1	-	-	A	A	1	-
	1387	chr5	54920602	GTACcAAGTTAgTgAAGAATTGG	A	A	1	-	-	A	A	1	-
	1388	chr5	54920603	GTACcAAGTTAgTgAAGAATTGG	G	G	1	-	-	G	G	1	-
	1389	chr5	54920604	GTACcAAGTTAgTgAAGAATTGG	T	T	0.987	-	-	T	T	1	-
	1390	chr5	54920605	GTACcAAGTTAgTgAAGAATTGG	T	T	1	-	-	T	T	1	-
	1391	chr5	54920606	GTACcAAGTTAgTgAAGAATTGG	A	A	0.987	-	-	A	A	1	-
	1392	chr5	54920607	GTACcAAGTTAgTgAAGAATTGG	g	G	1	-	-	g	G	1	-
	1393	chr5	54920608	GTACcAAGTTAgTgAAGAATTGG	T	T	0.987	-	-	T	T	1	-
	1394	chr5	54920609	GTACcAAGTTAgTgAAGAATTGG	g	G	1	-	-	g	G	1	-
	1395	chr5	54920610	GTACcAAGTTAgTgAAGAATTGG	A	A	1	-	-	A	A	1	-
	1396	chr5	54920611	GTACcAAGTTAgTgAAGAATTGG	A	A	1	-	-	A	A	1	-
	1397	chr5	54920612	GTACcAAGTTAgTgAAGAATTGG	G	G	1	-	-	G	G	1	-
	1398	chr5	54920613	GTACcAAGTTAgTgAAGAATTGG	A	A	1	-	-	A	A	1	-
	1399	chr5	54920614	GTACcAAGTTAgTgAAGAATTGG	A	A	1	-	-	A	A	1	-
	1400	chr5	54920615	GTACcAAGTTAgTgAAGAATTGG	T	T	1	-	-	T	T	0.98	-
	1401	chr5	54920616	GTACcAAGTTAgTgAAGAATTGG	T	T	1	-	-	T	T	1	-
	1402	chr5	54920617	GTACcAAGTTAgTgAAGAATTGG	G	G	1	-	-	G	G	1	-
	1403	chr5	54920618	GTACcAAGTTAgTgAAGAATTGG	G	G	1	-	-	G	G	1	-
GTACAAAGTTAATCAAGAATTGG	1404	chr5	56661186	cTACAAAaTTAATaAAGtATGGG	c	C	0.947	-	-	c	C	1	-
	1405	chr5	56661187	cTACAAAaTTAATaAAGtATGGG	T	T	1	-	-	T	T	1	-
	1406	chr5	56661188	cTACAAAaTTAATaAAGtATGGG	A	A	0.947	-	-	A	A	1	-
	1407	chr5	56661189	cTACAAAaTTAATaAAGtATGGG	C	C	1	-	-	C	C	1	-
	1408	chr5	56661190	cTACAAAaTTAATaAAGtATGGG	A	A	1	-	-	A	A	1	-
	1409	chr5	56661191	cTACAAAaTTAATaAAGtATGGG	A	A	1	-	-	A	A	1	-
	1410	chr5	56661192	cTACAAAaTTAATaAAGtATGGG	A	A	1	-	-	A	A	1	-
	1411	chr5	56661193	cTACAAAaTTAATaAAGtATGGG	a	A	1	-	-	a	A	1	-
	1412	chr5	56661194	cTACAAAaTTAATaAAGtATGGG	T	T	1	-	-	T	T	1	-
	1413	chr5	56661195	cTACAAAaTTAATaAAGtATGGG	T	T	1	-	-	T	T	1	-
	1414	chr5	56661196	cTACAAAaTTAATaAAGtATGGG	A	A	1	-	-	A	A	1	-
	1415	chr5	56661197	cTACAAAaTTAATaAAGtATGGG	A	A	1	-	-	A	A	1	-
	1416	chr5	56661198	cTACAAAaTTAATaAAGtATGGG	T	T	1	-	-	T	T	1	-
	1417	chr5	56661199	cTACAAAaTTAATaAAGtATGGG	a	A	1	-	-	a	A	1	-
	1418	chr5	56661200	cTACAAAaTTAATaAAGtATGGG	A	A	1	-	-	A	A	1	-
	1419	chr5	56661201	cTACAAAaTTAATaAAGtATGGG	A	A	1	-	-	A	A	1	-
	1420	chr5	56661202	cTACAAAaTTAATaAAGtATGGG	G	G	1	-	-	G	G	1	-
	1421	chr5	56661203	cTACAAAaTTAATaAAGtATGGG	t	T	1	-	-	t	T	1	-
	1422	chr5	56661204	cTACAAAaTTAATaAAGtATGGG	A	A	1	-	-	A	A	0.967	-
	1423	chr5	56661205	cTACAAAaTTAATaAAGtATGGG	T	T	1	-	-	T	T	0.966	-
	1424	chr5	56661206	cTACAAAaTTAATaAAGtATGGG	G	G	1	-	-	G	G	1	-
	1425	chr5	56661207	cTACAAAaTTAATaAAGtATGGG	G	G	1	-	-	G	G	1	-
	1426	chr5	56661208	cTACAAAaTTAATaAAGtATGGG	G	G	1	-	-	G	G	1	-
GTACAAAGTTAATCAAGAATTGG	1427	chr5	60558403	GgACAAAtTgAAaCAAGAATTGG	G	G	1	-	-	G	G	1	-
	1428	chr5	60558404	GgACAAAtTgAAaCAAGAATTGG	g	G	1	-	-	g	G	0.986	-
	1429	chr5	60558405	GgACAAAtTgAAaCAAGAATTGG	A	A	0.982	-	-	A	A	1	-
	1430	chr5	60558406	GgACAAAtTgAAaCAAGAATTGG	C	C	1	-	-	C	C	1	-
	1431	chr5	60558407	GgACAAAtTgAAaCAAGAATTGG	A	A	1	-	-	A	A	1	-
	1432	chr5	60558408	GgACAAAtTgAAaCAAGAATTGG	A	A	0.991	-	-	A	A	1	-
	1433	chr5	60558409	GgACAAAtTgAAaCAAGAATTGG	A	A	1	-	-	A	A	1	-
	1434	chr5	60558410	GgACAAAtTgAAaCAAGAATTGG	t	T	0.991	-	-	t	T	1	-
	1435	chr5	60558411	GgACAAAtTgAAaCAAGAATTGG	T	T	0.981	-	-	T	T	0.986	-
	1436	chr5	60558412	GgACAAAtTgAAaCAAGAATTGG	g	G	1	-	-	g	G	1	-
	1437	chr5	60558413	GgACAAAtTgAAaCAAGAATTGG	A	A	1	-	-	A	A	1	-
	1438	chr5	60558414	GgACAAAtTgAAaCAAGAATTGG	A	A	1	-	-	A	A	1	-
	1439	chr5	60558415	GgACAAAtTgAAaCAAGAATTGG	a	A	1	-	-	a	A	1	-
	1440	chr5	60558416	GgACAAAtTgAAaCAAGAATTGG	C	C	1	-	-	C	C	1	-
	1441	chr5	60558417	GgACAAAtTgAAaCAAGAATTGG	A	A	1	-	-	A	A	1	-
	1442	chr5	60558418	GgACAAAtTgAAaCAAGAATTGG	A	A	1	-	-	A	A	0.985	-
	1443	chr5	60558419	GgACAAAtTgAAaCAAGAATTGG	G	G	1	-	-	G	G	1	-
	1444	chr5	60558420	GgACAAAtTgAAaCAAGAATTGG	A	A	0.979	-	-	A	A	0.986	-
	1445	chr5	60558421	GgACAAAtTgAAaCAAGAATTGG	A	A	1	-	-	A	A	1	-
	1446	chr5	60558422	GgACAAAtTgAAaCAAGAATTGG	T	T	1	-	-	T	T	0.986	-
	1447	chr5	60558423	GgACAAAtTgAAaCAAGAATTGG	T	T	1	-	-	T	T	1	-
	1448	chr5	60558424	GgACAAAtTgAAaCAAGAATTGG	G	G	1	-	-	G	G	1	-
	1449	chr5	60558425	GgACAAAtTgAAaCAAGAATTGG	G	G	1	-	-	G	G	1	-
GGTGTACCTGTGGTGGAGACAGG	1450	chr6	4791128	GGgGTACCTGTGGTtcAGcCAGG	G	G	1	-	-	G	G	1	-
	1451	chr6	4791129	GGgGTACCTGTGGTtcAGcCAGG	G	G	1	-	-	G	G	1	-
	1452	chr6	4791130	GGgGTACCTGTGGTtcAGcCAGG	g	G	1	-	-	g	G	1	-
	1453	chr6	4791131	GGgGTACCTGTGGTtcAGcCAGG	G	G	1	-	-	G	G	1	-
	1454	chr6	4791132	GGgGTACCTGTGGTtcAGcCAGG	T	T	1	-	-	T	T	1	-
	1455	chr6	4791133	GGgGTACCTGTGGTtcAGcCAGG	A	A	1	-	-	A	A	1	-
	1456	chr6	4791134	GGgGTACCTGTGGTtcAGcCAGG	C	C	1	-	-	C	C	1	-
	1457	chr6	4791135	GGgGTACCTGTGGTtcAGcCAGG	C	C	1	-	-	C	C	1	-
	1458	chr6	4791136	GGgGTACCTGTGGTtcAGcCAGG	T	T	1	-	-	T	T	1	-
	1459	chr6	4791137	GGgGTACCTGTGGTtcAGcCAGG	G	G	1	-	-	G	G	1	-
	1460	chr6	4791138	GGgGTACCTGTGGTtcAGcCAGG	T	T	1	-	-	T	T	1	-
	1461	chr6	4791139	GGgGTACCTGTGGTtcAGcCAGG	G	G	1	-	-	G	G	1	-
	1462	chr6	4791140	GGgGTACCTGTGGTtcAGcCAGG	G	G	1	-	-	G	G	1	-
	1463	chr6	4791141	GGgGTACCTGTGGTtcAGcCAGG	T	T	1	-	-	T	T	1	-
	1464	chr6	4791142	GGgGTACCTGTGGTtcAGcCAGG	t	T	1	-	-	t	T	1	-
	1465	chr6	4791143	GGgGTACCTGTGGTtcAGcCAGG	c	C	1	-	-	c	C	1	-
	1466	chr6	4791144	GGgGTACCTGTGGTtcAGcCAGG	A	A	1	-	-	A	A	1	-
	1467	chr6	4791145	GGgGTACCTGTGGTtcAGcCAGG	G	G	1	-	-	G	G	1	-
	1468	chr6	4791146	GGgGTACCTGTGGTtcAGcCAGG	c	C	1	-	-	c	C	1	-
	1469	chr6	4791147	GGgGTACCTGTGGTtcAGcCAGG	C	C	1	-	-	C	C	1	-
	1470	chr6	4791148	GGgGTACCTGTGGTtcAGcCAGG	A	A	1	-	-	A	A	1	-
	1471	chr6	4791149	GGgGTACCTGTGGTtcAGcCAGG	G	G	1	-	-	G	G	1	-
	1472	chr6	4791150	GGgGTACCTGTGGTtcAGcCAGG	G	G	1	-	-	G	G	1	-
GTACAAAGTTAATCAAGAATTGG	1473	chr6	10002900	GTAtgAAaTTAATCtAGAATGGG	G	G	1	-	-	G	G	1	-
	1474	chr6	10002901	GTAtgAAaTTAATCtAGAATGGG	T	T	1	-	-	T	T	1	-
	1475	chr6	10002902	GTAtgAAaTTAATCtAGAATGGG	A	A	1	-	-	A	A	1	-
	1476	chr6	10002903	GTAtgAAaTTAATCtAGAATGGG	t	T	1	-	-	t	T	0.978	-
	1477	chr6	10002904	GTAtgAAaTTAATCtAGAATGGG	g	G	0.983	-	-	g	G	0.978	-
	1478	chr6	10002905	GTAtgAAaTTAATCtAGAATGGG	A	A	1	-	-	A	A	1	-
	1479	chr6	10002906	GTAtgAAaTTAATCtAGAATGGG	A	A	1	-	-	A	A	1	-
	1480	chr6	10002907	GTAtgAAaTTAATCtAGAATGGG	a	A	1	-	-	a	A	1	-
	1481	chr6	10002908	GTAtgAAaTTAATCtAGAATGGG	T	T	1	-	-	T	T	1	-
	1482	chr6	10002909	GTAtgAAaTTAATCtAGAATGGG	T	T	0.98	-	-	T	T	1	-
	1483	chr6	10002910	GTAtgAAaTTAATCtAGAATGGG	A	A	1	-	-	A	A	1	-
	1484	chr6	10002911	GTAtgAAaTTAATCtAGAATGGG	A	A	1	-	-	A	A	1	-
	1485	chr6	10002912	GTAtgAAaTTAATCtAGAATGGG	T	T	0.978	-	-	T	T	1	-
	1486	chr6	10002913	GTAtgAAaTTAATCtAGAATGGG	C	C	0.978	-	-	C	C	0.976	-
	1487	chr6	10002914	GTAtgAAaTTAATCtAGAATGGG	t	T	1	-	-	t	T	1	-
	1488	chr6	10002915	GTAtgAAaTTAATCtAGAATGGG	A	A	1	-	-	A	A	1	-
	1489	chr6	10002916	GTAtgAAaTTAATCtAGAATGGG	G	G	1	-	-	G	G	1	-
	1490	chr6	10002917	GTAtgAAaTTAATCtAGAATGGG	A	A	1	-	-	A	A	1	-
	1491	chr6	10002918	GTAtgAAaTTAATCtAGAATGGG	A	A	1	-	-	A	A	1	-
	1492	chr6	10002919	GTAtgAAaTTAATCtAGAATGGG	T	T	1	-	-	T	T	1	-
	1493	chr6	10002920	GTAtgAAaTTAATCtAGAATGGG	G	G	1	-	-	G	G	1	-
	1494	chr6	10002921	GTAtgAAaTTAATCtAGAATGGG	G	G	1	-	-	G	G	1	-
	1495	chr6	10002922	GTAtgAAaTTAATCtAGAATGGG	G	G	1	-	-	G	G	1	-
CCAATTCTTGATTAACTTTGTAC	1496	chr6	11503353	CCTATTCTacATTAAaaTTGTAC	C	C	1	-	-	C	C	1	-
	1497	chr6	11503354	CCTATTCTacATTAAaaTTGTAC	C	C	0.977	-	-	C	C	1	-
	1498	chr6	11503355	CCTATTCTacATTAAaaTTGTAC	T	T	1	-	-	T	T	0.963	-
	1499	chr6	11503356	CCTATTCTacATTAAaaTTGTAC	A	A	1	-	-	A	A	1	-
	1500	chr6	11503357	CCTATTCTacATTAAaaTTGTAC	T	T	0.977	-	-	T	T	1	-
	1501	chr6	11503358	CCTATTCTacATTAAaaTTGTAC	T	T	1	-	-	T	T	1	-
	1502	chr6	11503359	CCTATTCTacATTAAaaTTGTAC	C	C	1	-	-	C	C	1	-
	1503	chr6	11503360	CCTATTCTacATTAAaaTTGTAC	T	T	1	-	-	T	T	1	-
	1504	chr6	11503361	CCTATTCTacATTAAaaTTGTAC	a	A	1	-	-	a	A	1	-
	1505	chr6	11503362	CCTATTCTacATTAAaaTTGTAC	c	C	1	-	-	c	C	1	-
	1506	chr6	11503363	CCTATTCTacATTAAaaTTGTAC	A	A	1	-	-	A	A	1	-
	1507	chr6	11503364	CCTATTCTacATTAAaaTTGTAC	T	T	1	-	-	T	T	1	-
	1508	chr6	11503365	CCTATTCTacATTAAaaTTGTAC	T	T	1	-	-	T	T	1	-
	1509	chr6	11503366	CCTATTCTacATTAAaaTTGTAC	A	A	1	-	-	A	A	1	-
	1510	chr6	11503367	CCTATTCTacATTAAaaTTGTAC	A	A	1	-	-	A	A	1	-
	1511	chr6	11503368	CCTATTCTacATTAAaaTTGTAC	a	A	1	-	-	a	A	1	-
	1512	chr6	11503369	CCTATTCTacATTAAaaTTGTAC	a	A	1	-	-	a	A	1	-
	1513	chr6	11503370	CCTATTCTacATTAAaaTTGTAC	T	T	1	-	-	T	T	1	-
	1514	chr6	11503371	CCTATTCTacATTAAaaTTGTAC	T	T	1	-	-	T	T	1	-
	1515	chr6	11503372	CCTATTCTacATTAAaaTTGTAC	G	G	1	-	-	G	G	1	-
	1516	chr6	11503373	CCTATTCTacATTAAaaTTGTAC	T	T	1	-	-	T	T	1	-
	1517	chr6	11503374	CCTATTCTacATTAAaaTTGTAC	A	A	1	-	-	A	A	1	-
	1518	chr6	11503375	CCTATTCTacATTAAaaTTGTAC	C	C	1	-	-	C	C	1	-
GTACAAAGTTAATCAAGAATTGG	1519	chr6	17642812	GTACAAAaaTAATaAAGgATTGG	G	G	0.974	-	-	G	G	1	-
	1520	chr6	17642813	GTACAAAaaTAATaAAGgATTGG	T	T	0.919	-	-	T	T	0.964	-
	1521	chr6	17642814	GTACAAAaaTAATaAAGgATTGG	A	A	1	-	-	A	A	1	-
	1522	chr6	17642815	GTACAAAaaTAATaAAGgATTGG	C	C	0.994	-	-	C	C	0.963	-
	1523	chr6	17642816	GTACAAAaaTAATaAAGgATTGG	A	A	0.994	-	-	A	A	1	-
	1524	chr6	17642817	GTACAAAaaTAATaAAGgATTGG	A	A	1	-	-	A	A	1	-
	1525	chr6	17642818	GTACAAAaaTAATaAAGgATTGG	A	A	1	-	-	A	A	0.992	-
	1526	chr6	17642819	GTACAAAaaTAATaAAGgATTGG	a	A	1	-	-	a	A	1	-
	1527	chr6	17642820	GTACAAAaaTAATaAAGgATTGG	a	A	0.988	-	-	a	A	1	-
	1528	chr6	17642821	GTACAAAaaTAATaAAGgATTGG	T	T	0.994	-	-	T	T	0.992	-
	1529	chr6	17642822	GTACAAAaaTAATaAAGgATTGG	A	A	1	-	-	A	A	1	-
	1530	chr6	17642823	GTACAAAaaTAATaAAGgATTGG	A	A	0.994	-	-	A	A	1	-
	1531	chr6	17642824	GTACAAAaaTAATaAAGgATTGG	T	T	0.994	-	-	T	T	0.992	-
	1532	chr6	17642825	GTACAAAaaTAATaAAGgATTGG	a	A	1	-	-	a	A	0.992	-
	1533	chr6	17642826	GTACAAAaaTAATaAAGgATTGG	A	A	1	-	-	A	A	0.992	-
	1534	chr6	17642827	GTACAAAaaTAATaAAGgATTGG	A	A	1	-	-	A	A	1	-
	1535	chr6	17642828	GTACAAAaaTAATaAAGgATTGG	G	G	0.994	-	-	G	G	1	-
	1536	chr6	17642829	GTACAAAaaTAATaAAGgATTGG	g	G	0.986	-	-	g	G	1	-
	1537	chr6	17642830	GTACAAAaaTAATaAAGgATTGG	A	A	1	-	-	A	A	1	-
	1538	chr6	17642831	GTACAAAaaTAATaAAGgATTGG	T	T	0.986	-	-	T	T	0.99	-
	1539	chr6	17642832	GTACAAAaaTAATaAAGgATTGG	T	T	0.965	-	-	T	T	0.99	-
	1540	chr6	17642833	GTACAAAaaTAATaAAGgATTGG	G	G	0.993	-	-	G	G	1	-
	1541	chr6	17642834	GTACAAAaaTAATaAAGgATTGG	G	G	1	-	-	G	G	1	-
GTACAAAGTTAATCAAGAATTGG	1542	chr6	18561908	GTACAAAaaTAATaAAGgATTGG	G	G	0.995	-	-	G	G	0.993	-
	1543	chr6	18561909	GTACAAAaaTAATaAAGgATTGG	T	T	0.985	-	-	T	T	0.986	-
	1544	chr6	18561910	GTACAAAaaTAATaAAGgATTGG	A	A	0.995	-	-	A	A	0.993	-
	1545	chr6	18561911	GTACAAAaaTAATaAAGgATTGG	C	C	0.99	-	-	C	C	1	-
	1546	chr6	18561912	GTACAAAaaTAATaAAGgATTGG	A	A	0.995	-	-	A	A	0.993	-
	1547	chr6	18561913	GTACAAAaaTAATaAAGgATTGG	A	A	1	-	-	A	A	1	-
	1548	chr6	18561914	GTACAAAaaTAATaAAGgATTGG	A	A	1	-	-	A	A	0.992	-
	1549	chr6	18561915	GTACAAAaaTAATaAAGgATTGG	a	A	1	-	-	a	A	1	-
	1550	chr6	18561916	GTACAAAaaTAATaAAGgATTGG	a	A	1	-	-	a	A	1	-
	1551	chr6	18561917	GTACAAAaaTAATaAAGgATTGG	T	T	0.989	-	-	T	T	0.993	-
	1552	chr6	18561918	GTACAAAaaTAATaAAGgATTGG	A	A	1	-	-	A	A	1	-
	1553	chr6	18561919	GTACAAAaaTAATaAAGgATTGG	A	A	0.995	-	-	A	A	1	-
	1554	chr6	18561920	GTACAAAaaTAATaAAGgATTGG	T	T	0.984	-	-	T	T	0.992	-
	1555	chr6	18561921	GTACAAAaaTAATaAAGgATTGG	a	A	1	-	-	a	A	1	-
	1556	chr6	18561922	GTACAAAaaTAATaAAGgATTGG	A	A	0.995	-	-	A	A	1	-
	1557	chr6	18561923	GTACAAAaaTAATaAAGgATTGG	A	A	1	-	-	A	A	1	-
	1558	chr6	18561924	GTACAAAaaTAATaAAGgATTGG	G	G	0.983	-	-	G	G	0.951	-
	1559	chr6	18561925	GTACAAAaaTAATaAAGgATTGG	g	G	0.989	-	-	g	G	1	-
	1560	chr6	18561926	GTACAAAaaTAATaAAGgATTGG	A	A	1	-	-	A	A	1	-
	1561	chr6	18561927	GTACAAAaaTAATaAAGgATTGG	T	T	0.983	-	-	T	T	0.992	-
	1562	chr6	18561928	GTACAAAaaTAATaAAGgATTGG	T	T	0.994	-	-	T	T	0.992	-
	1563	chr6	18561929	GTACAAAaaTAATaAAGgATTGG	G	G	1	-	-	G	G	0.991	-
	1564	chr6	18561930	GTACAAAaaTAATaAAGgATTGG	G	G	1	-	-	G	G	0.992	-
CCAATTCTTGATTAACTTTGTAC	1565	chr6	23537287	CCCATaCTTGATTttCTTTGTAt	C	C	1	-	-	C	C	1	-
	1566	chr6	23537288	CCCATaCTTGATTttCTTTGTAt	C	C	1	-	-	C	C	1	-
	1567	chr6	23537289	CCCATaCTTGATTttCTTTGTAt	C	C	1	-	-	C	C	1	-
	1568	chr6	23537290	CCCATaCTTGATTttCTTTGTAt	A	A	0.985	-	-	A	A	1	-
	1569	chr6	23537291	CCCATaCTTGATTttCTTTGTAt	T	T	1	-	-	T	T	1	-
	1570	chr6	23537292	CCCATaCTTGATTttCTTTGTAt	a	A	0.986	-	-	a	A	0.978	-
	1571	chr6	23537293	CCCATaCTTGATTttCTTTGTAt	C	C	1	-	-	C	C	1	-
	1572	chr6	23537294	CCCATaCTTGATTttCTTTGTAt	T	T	0.985	-	-	T	T	0.974	-
	1573	chr6	23537295	CCCATaCTTGATTttCTTTGTAt	T	T	1	-	-	T	T	1	-
	1574	chr6	23537296	CCCATaCTTGATTttCTTTGTAt	G	G	1	-	-	G	G	1	-
	1575	chr6	23537297	CCCATaCTTGATTttCTTTGTAt	A	A	1	-	-	A	A	1	-
	1576	chr6	23537298	CCCATaCTTGATTttCTTTGTAt	T	T	1	-	-	T	T	1	-
	1577	chr6	23537299	CCCATaCTTGATTttCTTTGTAt	T	T	0.984	-	-	T	T	1	-
	1578	chr6	23537300	CCCATaCTTGATTttCTTTGTAt	t	T	1	-	-	t	T	1	-
	1579	chr6	23537301	CCCATaCTTGATTttCTTTGTAt	t	T	1	-	-	t	T	1	-
	1580	chr6	23537302	CCCATaCTTGATTttCTTTGTAt	C	C	1	-	-	C	C	1	-
	1581	chr6	23537303	CCCATaCTTGATTttCTTTGTAt	T	T	1	-	-	T	T	1	-
	1582	chr6	23537304	CCCATaCTTGATTttCTTTGTAt	T	T	1	-	-	T	T	1	-
	1583	chr6	23537305	CCCATaCTTGATTttCTTTGTAt	T	T	1	-	-	T	T	1	-
	1584	chr6	23537306	CCCATaCTTGATTttCTTTGTAt	G	G	1	-	-	G	G	1	-
	1585	chr6	23537307	CCCATaCTTGATTttCTTTGTAt	T	T	1	-	-	T	T	1	-
	1586	chr6	23537308	CCCATaCTTGATTttCTTTGTAt	A	A	1	-	-	A	A	1	-
	1587	chr6	23537309	CCCATaCTTGATTttCTTTGTAt	t	T	1	-	-	t	T	1	-
GTACAAAGTTAATCAAGAATTGG	1588	chr6	24425175	GaAgAAAtTTAATCAAGtATGGG	G	A	1	A	-	G	A	0.952	A
	1589	chr6	24425176	GaAgAAAtTTAATCAAGtATGGG	a	A	1	-	-	a	A	1	-
	1590	chr6	24425177	GaAgAAAtTTAATCAAGtATGGG	A	A	0.991	-	-	A	A	0.968	-
	1591	chr6	24425178	GaAgAAAtTTAATCAAGtATGGG	g	G	1	-	-	g	G	0.984	-
	1592	chr6	24425179	GaAgAAAtTTAATCAAGtATGGG	A	A	0.992	-	-	A	A	1	-
	1593	chr6	24425180	GaAgAAAtTTAATCAAGtATGGG	A	A	1	-	-	A	A	1	-
	1594	chr6	24425181	GaAgAAAtTTAATCAAGtATGGG	A	A	1	-	-	A	A	1	-
	1595	chr6	24425182	GaAgAAAtTTAATCAAGtATGGG	t	T	1	-	-	t	T	0.968	-
	1596	chr6	24425183	GaAgAAAtTTAATCAAGtATGGG	T	T	1	-	-	T	T	1	-
	1597	chr6	24425184	GaAgAAAtTTAATCAAGtATGGG	T	T	1	-	-	T	T	1	-
	1598	chr6	24425185	GaAgAAAtTTAATCAAGtATGGG	A	A	1	-	-	A	A	1	-
	1599	chr6	24425186	GaAgAAAtTTAATCAAGtATGGG	A	A	0.984	-	-	A	A	1	-
	1600	chr6	24425187	GaAgAAAtTTAATCAAGtATGGG	T	T	1	-	-	T	T	0.984	-
	1601	chr6	24425188	GaAgAAAtTTAATCAAGtATGGG	C	C	1	-	-	C	C	1	-
	1602	chr6	24425189	GaAgAAAtTTAATCAAGtATGGG	A	A	0.984	-	-	A	A	1	-
	1603	chr6	24425190	GaAgAAAtTTAATCAAGtATGGG	A	A	0.992	-	-	A	A	0.984	-
	1604	chr6	24425191	GaAgAAAtTTAATCAAGtATGGG	G	G	1	-	-	G	G	0.984	-
	1605	chr6	24425192	GaAgAAAtTTAATCAAGtATGGG	t	T	0.992	-	-	t	T	0.984	-
	1606	chr6	24425193	GaAgAAAtTTAATCAAGtATGGG	A	A	0.983	-	-	A	A	0.969	-
	1607	chr6	24425194	GaAgAAAtTTAATCAAGtATGGG	T	T	0.992	-	-	T	T	0.985	-
	1608	chr6	24425195	GaAgAAAtTTAATCAAGtATGGG	G	G	1	-	-	G	G	0.985	-
	1609	chr6	24425196	GaAgAAAtTTAATCAAGtATGGG	G	G	0.992	-	-	G	G	1	-
	1610	chr6	24425197	GaAgAAAtTTAATCAAGtATGGG	G	G	1	-	-	G	G	1	-
CCAATTCTTGATTAACTTTGTAC	1611	chr6	26195313	CCCATaCTTGATgAAaTTTGTtC	C	C	1	-	-	C	C	1	-
	1612	chr6	26195314	CCCATaCTTGATgAAaTTTGTtC	C	C	1	-	-	C	C	1	-
	1613	chr6	26195315	CCCATaCTTGATgAAaTTTGTtC	C	C	1	-	-	C	C	1	-
	1614	chr6	26195316	CCCATaCTTGATgAAaTTTGTtC	A	A	0.99	-	-	A	A	1	-
	1615	chr6	26195317	CCCATaCTTGATgAAaTTTGTtC	T	T	0.99	-	-	T	T	0.962	-
	1616	chr6	26195318	CCCATaCTTGATgAAaTTTGTtC	a	A	0.99	-	-	a	A	0.975	-
	1617	chr6	26195319	CCCATaCTTGATgAAaTTTGTtC	C	C	1	-	-	C	C	0.987	-
	1618	chr6	26195320	CCCATaCTTGATgAAaTTTGTtC	T	T	0.981	-	-	T	T	1	-
	1619	chr6	26195321	CCCATaCTTGATgAAaTTTGTtC	T	T	1	-	-	T	T	0.987	-
	1620	chr6	26195322	CCCATaCTTGATgAAaTTTGTtC	G	G	1	-	-	G	G	1	-
	1621	chr6	26195323	CCCATaCTTGATgAAaTTTGTtC	A	A	0.981	-	-	A	A	1	-
	1622	chr6	26195324	CCCATaCTTGATgAAaTTTGTtC	T	T	1	-	-	T	T	0.987	-
	1623	chr6	26195325	CCCATaCTTGATgAAaTTTGTtC	g	G	0.991	-	-	g	G	0.987	-
	1624	chr6	26195326	CCCATaCTTGATgAAaTTTGTtC	A	A	0.981	-	-	A	A	0.986	-
	1625	chr6	26195327	CCCATaCTTGATgAAaTTTGTtC	A	A	0.991	-	-	A	A	1	-
	1626	chr6	26195328	CCCATaCTTGATgAAaTTTGTtC	a	A	0.981	-	-	a	A	1	-
	1627	chr6	26195329	CCCATaCTTGATgAAaTTTGTtC	T	T	0.972	-	-	T	T	0.986	-
	1628	chr6	26195330	CCCATaCTTGATgAAaTTTGTtC	T	T	1	-	-	T	T	1	-
	1629	chr6	26195331	CCCATaCTTGATgAAaTTTGTtC	T	T	0.991	-	-	T	T	1	-
	1630	chr6	26195332	CCCATaCTTGATgAAaTTTGTtC	G	G	1	-	-	G	G	1	-
	1631	chr6	26195333	CCCATaCTTGATgAAaTTTGTtC	T	T	0.99	-	-	T	T	1	-
	1632	chr6	26195334	CCCATaCTTGATgAAaTTTGTtC	t	T	0.99	-	-	t	T	1	-
	1633	chr6	26195335	CCCATaCTTGATgAAaTTTGTtC	C	C	1	-	-	C	C	1	-
CCAATTCTTGATTAACTTTGTAC	1634	chr6	45252070	CCAATTgTTtATTAtCTgTGTAC	C	C	1	-	-	C	C	1	-
	1635	chr6	45252071	CCAATTgTTtATTAtCTgTGTAC	C	C	1	-	-	C	C	1	-
	1636	chr6	45252072	CCAATTgTTtATTAtCTgTGTAC	A	A	1	-	-	A	A	1	-
	1637	chr6	45252073	CCAATTgTTtATTAtCTgTGTAC	A	A	1	-	-	A	A	1	-
	1638	chr6	45252074	CCAATTgTTtATTAtCTgTGTAC	T	T	1	-	-	T	T	1	-
	1639	chr6	45252075	CCAATTgTTtATTAtCTgTGTAC	T	T	1	-	-	T	T	1	-
	1640	chr6	45252076	CCAATTgTTtATTAtCTgTGTAC	g	G	1	-	-	g	G	1	-
	1641	chr6	45252077	CCAATTgTTtATTAtCTgTGTAC	T	T	1	-	-	T	T	1	-
	1642	chr6	45252078	CCAATTgTTtATTAtCTgTGTAC	T	T	1	-	-	T	T	0.963	-
	1643	chr6	45252079	CCAATTgTTtATTAtCTgTGTAC	t	T	1	-	-	t	T	1	-
	1644	chr6	45252080	CCAATTgTTtATTAtCTgTGTAC	A	A	1	-	-	A	A	1	-
	1645	chr6	45252081	CCAATTgTTtATTAtCTgTGTAC	T	T	1	-	-	T	T	1	-
	1646	chr6	45252082	CCAATTgTTtATTAtCTgTGTAC	T	T	1	-	-	T	T	1	-
	1647	chr6	45252083	CCAATTgTTtATTAtCTgTGTAC	A	A	1	-	-	A	A	1	-
	1648	chr6	45252084	CCAATTgTTtATTAtCTgTGTAC	t	T	1	-	-	t	T	1	-
	1649	chr6	45252085	CCAATTgTTtATTAtCTgTGTAC	C	C	1	-	-	C	C	1	-
	1650	chr6	45252086	CCAATTgTTtATTAtCTgTGTAC	T	T	1	-	-	T	T	1	-
	1651	chr6	45252087	CCAATTgTTtATTAtCTgTGTAC	g	G	1	-	-	g	G	1	-
	1652	chr6	45252088	CCAATTgTTtATTAtCTgTGTAC	T	T	1	-	-	T	T	1	-
	1653	chr6	45252089	CCAATTgTTtATTAtCTgTGTAC	G	G	1	-	-	G	G	1	-
	1654	chr6	45252090	CCAATTgTTtATTAtCTgTGTAC	T	T	1	-	-	T	T	1	-
	1655	chr6	45252091	CCAATTgTTtATTAtCTgTGTAC	A	A	1	-	-	A	A	1	-
	1656	chr6	45252092	CCAATTgTTtATTAtCTgTGTAC	C	C	1	-	-	C	C	1	-
CCAATTCTTGATTAACTTTGTAC	1657	chr7	1824502	CCTtTTCTTGATTAACcTTtTtC	C	C	1	-	-	C	C	1	-
	1658	chr7	1824503	CCTtTTCTTGATTAACcTTtTtC	C	C	1	-	-	C	C	1	-
	1659	chr7	1824504	CCTtTTCTTGATTAACcTTtTtC	T	T	1	-	-	T	T	1	-
	1660	chr7	1824505	CCTtTTCTTGATTAACcTTtTtC	t	T	1	-	-	t	T	1	-
	1661	chr7	1824506	CCTtTTCTTGATTAACcTTtTtC	T	T	1	-	-	T	T	1	-
	1662	chr7	1824507	CCTtTTCTTGATTAACcTTtTtC	T	T	1	-	-	T	T	1	-
	1663	chr7	1824508	CCTtTTCTTGATTAACcTTtTtC	C	C	1	-	-	C	C	1	-
	1664	chr7	1824509	CCTtTTCTTGATTAACcTTtTtC	T	T	1	-	-	T	T	1	-
	1665	chr7	1824510	CCTtTTCTTGATTAACcTTtTtC	T	T	1	-	-	T	T	1	-
	1666	chr7	1824511	CCTtTTCTTGATTAACcTTtTtC	G	G	1	-	-	G	G	1	-
	1667	chr7	1824512	CCTtTTCTTGATTAACcTTtTtC	A	A	1	-	-	A	A	1	-
	1668	chr7	1824513	CCTtTTCTTGATTAACcTTtTtC	T	T	1	-	-	T	T	1	-
	1669	chr7	1824514	CCTtTTCTTGATTAACcTTtTtC	T	T	1	-	-	T	T	1	-
	1670	chr7	1824515	CCTtTTCTTGATTAACcTTtTtC	A	A	1	-	-	A	A	1	-
	1671	chr7	1824516	CCTtTTCTTGATTAACcTTtTtC	A	A	1	-	-	A	A	1	-
	1672	chr7	1824517	CCTtTTCTTGATTAACcTTtTtC	C	C	1	-	-	C	C	1	-
	1673	chr7	1824518	CCTtTTCTTGATTAACcTTtTtC	c	C	1	-	-	c	C	1	-
	1674	chr7	1824519	CCTtTTCTTGATTAACcTTtTtC	T	T	1	-	-	T	T	1	-
	1675	chr7	1824520	CCTtTTCTTGATTAACcTTtTtC	T	T	1	-	-	T	T	1	-
	1676	chr7	1824521	CCTtTTCTTGATTAACcTTtTtC	t	T	1	-	-	t	T	1	-
	1677	chr7	1824522	CCTtTTCTTGATTAACcTTtTtC	T	T	1	-	-	T	T	1	-
	1678	chr7	1824523	CCTtTTCTTGATTAACcTTtTtC	t	T	1	-	-	t	T	1	-
	1679	chr7	1824524	CCTtTTCTTGATTAACcTTtTtC	C	C	1	-	-	C	C	1	-
CCAATTCTTGATTAACTTTGTAC	1680	chr7	8803288	CCAATcCTTtATTAttTTTGTAC	C	C	1	-	-	C	C	0.988	-
	1681	chr7	8803289	CCAATcCTTtATTAttTTTGTAC	C	C	1	-	-	C	C	1	-
	1682	chr7	8803290	CCAATcCTTtATTAttTTTGTAC	A	A	0.989	-	-	A	A	1	-
	1683	chr7	8803291	CCAATcCTTtATTAttTTTGTAC	A	A	1	-	-	A	A	1	-
	1684	chr7	8803292	CCAATcCTTtATTAttTTTGTAC	T	T	1	-	-	T	T	1	-
	1685	chr7	8803293	CCAATcCTTtATTAttTTTGTAC	c	C	1	-	-	c	C	0.987	-
	1686	chr7	8803294	CCAATcCTTtATTAttTTTGTAC	C	C	1	-	-	C	C	1	-
	1687	chr7	8803295	CCAATcCTTtATTAttTTTGTAC	T	T	1	-	-	T	T	0.987	-
	1688	chr7	8803296	CCAATcCTTtATTAttTTTGTAC	T	T	0.989	-	-	T	T	1	-
	1689	chr7	8803297	CCAATcCTTtATTAttTTTGTAC	t	T	1	-	-	t	T	1	-
	1690	chr7	8803298	CCAATcCTTtATTAttTTTGTAC	A	A	0.989	-	-	A	A	1	-
	1691	chr7	8803299	CCAATcCTTtATTAttTTTGTAC	T	T	1	-	-	T	T	1	-
	1692	chr7	8803300	CCAATcCTTtATTAttTTTGTAC	T	T	1	-	-	T	T	1	-
	1693	chr7	8803301	CCAATcCTTtATTAttTTTGTAC	A	A	0.989	-	-	A	A	1	-
	1694	chr7	8803302	CCAATcCTTtATTAttTTTGTAC	t	T	1	-	-	t	T	1	-
	1695	chr7	8803303	CCAATcCTTtATTAttTTTGTAC	t	T	1	-	-	t	T	1	-
	1696	chr7	8803304	CCAATcCTTtATTAttTTTGTAC	T	T	0.989	-	-	T	T	1	-
	1697	chr7	8803305	CCAATcCTTtATTAttTTTGTAC	T	T	1	-	-	T	T	1	-
	1698	chr7	8803306	CCAATcCTTtATTAttTTTGTAC	T	T	0.989	-	-	T	T	1	-
	1699	chr7	8803307	CCAATcCTTtATTAttTTTGTAC	G	G	1	-	-	G	G	1	-
	1700	chr7	8803308	CCAATcCTTtATTAttTTTGTAC	T	T	1	-	-	T	T	1	-
	1701	chr7	8803309	CCAATcCTTtATTAttTTTGTAC	A	A	1	-	-	A	A	1	-
	1702	chr7	8803310	CCAATcCTTtATTAttTTTGTAC	C	C	0.989	-	-	C	C	0.987	-
CCTGTCTCCACCACAGGTACACC	1703	chr7	9426627	CCTGcCcCtAaCACAGGTACACC	C	C	1	-	-	C	C	1	-
	1704	chr7	9426628	CCTGcCcCtAaCACAGGTACACC	C	C	1	-	-	C	C	1	-
	1705	chr7	9426629	CCTGcCcCtAaCACAGGTACACC	T	T	1	-	-	T	T	1	-
	1706	chr7	9426630	CCTGcCcCtAaCACAGGTACACC	G	G	1	-	-	G	G	1	-
	1707	chr7	9426631	CCTGcCcCtAaCACAGGTACACC	c	C	1	-	-	c	C	1	-
	1708	chr7	9426632	CCTGcCcCtAaCACAGGTACACC	C	C	1	-	-	C	C	1	-
	1709	chr7	9426633	CCTGcCcCtAaCACAGGTACACC	c	C	1	-	-	c	C	1	-
	1710	chr7	9426634	CCTGcCcCtAaCACAGGTACACC	C	C	1	-	-	C	C	1	-
	1711	chr7	9426635	CCTGcCcCtAaCACAGGTACACC	t	T	1	-	-	t	T	1	-
	1712	chr7	9426636	CCTGcCcCtAaCACAGGTACACC	A	A	1	-	-	A	A	1	-
	1713	chr7	9426637	CCTGcCcCtAaCACAGGTACACC	a	A	1	-	-	a	A	1	-
	1714	chr7	9426638	CCTGcCcCtAaCACAGGTACACC	C	C	1	-	-	C	C	1	-
	1715	chr7	9426639	CCTGcCcCtAaCACAGGTACACC	A	A	1	-	-	A	A	1	-
	1716	chr7	9426640	CCTGcCcCtAaCACAGGTACACC	C	C	1	-	-	C	C	1	-
	1717	chr7	9426641	CCTGcCcCtAaCACAGGTACACC	A	A	1	-	-	A	A	1	-
	1718	chr7	9426642	CCTGcCcCtAaCACAGGTACACC	G	G	1	-	-	G	G	1	-
	1719	chr7	9426643	CCTGcCcCtAaCACAGGTACACC	G	G	1	-	-	G	G	1	-
	1720	chr7	9426644	CCTGcCcCtAaCACAGGTACACC	T	T	1	-	-	T	T	0.969	-
	1721	chr7	9426645	CCTGcCcCtAaCACAGGTACACC	A	A	0.969	-	-	A	A	1	-
	1722	chr7	9426646	CCTGcCcCtAaCACAGGTACACC	C	C	1	-	-	C	C	1	-
	1723	chr7	9426647	CCTGcCcCtAaCACAGGTACACC	A	A	1	-	-	A	A	1	-
	1724	chr7	9426648	CCTGcCcCtAaCACAGGTACACC	C	C	1	-	-	C	C	1	-
	1725	chr7	9426649	CCTGcCcCtAaCACAGGTACACC	C	C	1	-	-	C	C	1	-
CCAATTCTTGATTAACTTTGTAC	1726	chr7	9559548	CCCATTCTTGATgAAaTTTcTtC	C	C	1	-	-	C	C	1	-
	1727	chr7	9559549	CCCATTCTTGATgAAaTTTcTtC	C	C	1	-	-	C	C	1	-
	1728	chr7	9559550	CCCATTCTTGATgAAaTTTcTtC	C	C	0.99	-	-	C	C	1	-
	1729	chr7	9559551	CCCATTCTTGATgAAaTTTcTtC	A	A	1	-	-	A	A	0.945	-
	1730	chr7	9559552	CCCATTCTTGATgAAaTTTcTtC	T	T	1	-	-	T	T	1	-
	1731	chr7	9559553	CCCATTCTTGATgAAaTTTcTtC	T	T	1	-	-	T	T	0.964	-
	1732	chr7	9559554	CCCATTCTTGATgAAaTTTcTtC	C	C	1	-	-	C	C	1	-
	1733	chr7	9559555	CCCATTCTTGATgAAaTTTcTtC	T	T	0.99	-	-	T	T	1	-
	1734	chr7	9559556	CCCATTCTTGATgAAaTTTcTtC	T	T	0.99	-	-	T	T	1	-
	1735	chr7	9559557	CCCATTCTTGATgAAaTTTcTtC	G	G	0.979	-	-	G	G	0.982	-
	1736	chr7	9559558	CCCATTCTTGATgAAaTTTcTtC	A	A	0.989	-	-	A	A	0.981	-
	1737	chr7	9559559	CCCATTCTTGATgAAaTTTcTtC	T	T	1	-	-	T	T	1	-
	1738	chr7	9559560	CCCATTCTTGATgAAaTTTcTtC	g	G	1	-	-	g	G	1	-
	1739	chr7	9559561	CCCATTCTTGATgAAaTTTcTtC	A	A	0.989	-	-	A	A	1	-
	1740	chr7	9559562	CCCATTCTTGATgAAaTTTcTtC	A	A	1	-	-	A	A	0.982	-
	1741	chr7	9559563	CCCATTCTTGATgAAaTTTcTtC	a	A	0.977	-	-	a	A	1	-
	1742	chr7	9559564	CCCATTCTTGATgAAaTTTcTtC	T	T	1	-	-	T	T	1	-
	1743	chr7	9559565	CCCATTCTTGATgAAaTTTcTtC	T	T	0.989	-	-	T	T	0.981	-
	1744	chr7	9559566	CCCATTCTTGATgAAaTTTcTtC	T	T	1	-	-	T	T	1	-
	1745	chr7	9559567	CCCATTCTTGATgAAaTTTcTtC	c	C	1	-	-	c	C	0.981	-
	1746	chr7	9559568	CCCATTCTTGATgAAaTTTcTtC	T	T	0.989	-	-	T	T	0.981	-
	1747	chr7	9559569	CCCATTCTTGATgAAaTTTcTtC	t	T	1	-	-	t	T	0.98	-
	1748	chr7	9559570	CCCATTCTTGATgAAaTTTcTtC	C	C	0.989	-	-	C	C	0.98	-
CCAATTCTTGATTAACTTTGTAC	1749	chr7	20009780	CCCATTCTTGAaTAACTTTtaAg	C	C	1	-	-	C	C	1	-
	1750	chr7	20009781	CCCATTCTTGAaTAACTTTtaAg	C	C	1	-	-	C	C	0.971	-
	1751	chr7	20009782	CCCATTCTTGAaTAACTTTtaAg	C	C	1	-	-	C	C	1	-
	1752	chr7	20009783	CCCATTCTTGAaTAACTTTtaAg	A	A	1	-	-	A	A	1	-
	1753	chr7	20009784	CCCATTCTTGAaTAACTTTtaAg	T	T	1	-	-	T	T	1	-
	1754	chr7	20009785	CCCATTCTTGAaTAACTTTtaAg	T	T	0.989	-	-	T	T	0.986	-
	1755	chr7	20009786	CCCATTCTTGAaTAACTTTtaAg	C	C	0.989	-	-	C	C	1	-
	1756	chr7	20009787	CCCATTCTTGAaTAACTTTtaAg	T	T	1	-	-	T	T	1	-
	1757	chr7	20009788	CCCATTCTTGAaTAACTTTtaAg	T	T	1	-	-	T	T	1	-
	1758	chr7	20009789	CCCATTCTTGAaTAACTTTtaAg	G	G	1	-	-	G	G	0.985	-
	1759	chr7	20009790	CCCATTCTTGAaTAACTTTtaAg	A	A	0.99	-	-	A	A	1	-
	1760	chr7	20009791	CCCATTCTTGAaTAACTTTtaAg	a	A	1	-	-	a	A	1	-
	1761	chr7	20009792	CCCATTCTTGAaTAACTTTtaAg	T	T	1	-	-	T	T	1	-
	1762	chr7	20009793	CCCATTCTTGAaTAACTTTtaAg	A	A	1	-	-	A	A	1	-
	1763	chr7	20009794	CCCATTCTTGAaTAACTTTtaAg	A	A	1	-	-	A	A	1	-
	1764	chr7	20009795	CCCATTCTTGAaTAACTTTtaAg	C	C	1	-	-	C	C	1	-
	1765	chr7	20009796	CCCATTCTTGAaTAACTTTtaAg	T	T	1	-	-	T	T	1	-
	1766	chr7	20009797	CCCATTCTTGAaTAACTTTtaAg	T	T	1	-	-	T	T	1	-
	1767	chr7	20009798	CCCATTCTTGAaTAACTTTtaAg	T	T	1	-	-	T	T	1	-
	1768	chr7	20009799	CCCATTCTTGAaTAACTTTtaAg	t	T	1	-	-	t	T	1	-
	1769	chr7	20009800	CCCATTCTTGAaTAACTTTtaAg	a	A	1	-	-	a	A	1	-
	1770	chr7	20009801	CCCATTCTTGAaTAACTTTtaAg	A	A	1	-	-	A	A	1	-
	1771	chr7	20009802	CCCATTCTTGAaTAACTTTtaAg	g	G	1	-	-	g	G	1	-
CCAATTCTTGATTAACTTTGTAC	1772	chr7	30193820	CCCATTCTTGtTTAtCTTgGTAa	C	C	1	-	-	C	C	1	-
	1773	chr7	30193821	CCCATTCTTGtTTAtCTTgGTAa	C	C	1	-	-	C	C	1	-
	1774	chr7	30193822	CCCATTCTTGtTTAtCTTgGTAa	C	C	1	-	-	C	C	0.985	-
	1775	chr7	30193823	CCCATTCTTGtTTAtCTTgGTAa	A	A	0.985	-	-	A	A	1	-
	1776	chr7	30193824	CCCATTCTTGtTTAtCTTgGTAa	T	T	1	-	-	T	T	0.984	-
	1777	chr7	30193825	CCCATTCTTGtTTAtCTTgGTAa	T	T	0.971	-	-	T	T	0.984	-
	1778	chr7	30193826	CCCATTCTTGtTTAtCTTgGTAa	C	C	1	-	-	C	C	1	-
	1779	chr7	30193827	CCCATTCTTGtTTAtCTTgGTAa	T	T	1	-	-	T	T	0.984	-
	1780	chr7	30193828	CCCATTCTTGtTTAtCTTgGTAa	T	T	1	-	-	T	T	1	-
	1781	chr7	30193829	CCCATTCTTGtTTAtCTTgGTAa	G	G	1	-	-	G	G	1	-
	1782	chr7	30193830	CCCATTCTTGtTTAtCTTgGTAa	t	T	0.961	-	-	t	T	0.971	-
	1783	chr7	30193831	CCCATTCTTGtTTAtCTTgGTAa	T	T	1	-	-	T	T	0.986	-
	1784	chr7	30193832	CCCATTCTTGtTTAtCTTgGTAa	T	T	1	-	-	T	T	1	-
	1785	chr7	30193833	CCCATTCTTGtTTAtCTTgGTAa	A	A	1	-	-	A	A	0.986	-
	1786	chr7	30193834	CCCATTCTTGtTTAtCTTgGTAa	t	T	1	-	-	t	T	1	-
	1787	chr7	30193835	CCCATTCTTGtTTAtCTTgGTAa	C	C	1	-	-	C	C	0.986	-
	1788	chr7	30193836	CCCATTCTTGtTTAtCTTgGTAa	T	T	1	-	-	T	T	1	-
	1789	chr7	30193837	CCCATTCTTGtTTAtCTTgGTAa	T	T	1	-	-	T	T	1	-
	1790	chr7	30193838	CCCATTCTTGtTTAtCTTgGTAa	g	G	0.986	-	-	g	G	0.987	-
	1791	chr7	30193839	CCCATTCTTGtTTAtCTTgGTAa	G	G	1	-	-	G	G	0.974	-
	1792	chr7	30193840	CCCATTCTTGtTTAtCTTgGTAa	T	T	1	-	-	T	T	1	-
	1793	chr7	30193841	CCCATTCTTGtTTAtCTTgGTAa	A	A	1	-	-	A	A	1	-
	1794	chr7	30193842	CCCATTCTTGtTTAtCTTgGTAa	a	A	0.988	-	-	a	A	1	-
GGTGTACCTGTGGTGGAGACAGG	1795	chr7	30645422	GGTGaACCTtTGGTGGgaACTGG	G	G	1	-	-	G	G	1	-
	1796	chr7	30645423	GGTGaACCTtTGGTGGgaACTGG	G	G	1	-	-	G	G	1	-
	1797	chr7	30645424	GGTGaACCTtTGGTGGgaACTGG	T	T	1	-	-	T	T	1	-
	1798	chr7	30645425	GGTGaACCTtTGGTGGgaACTGG	G	G	1	-	-	G	G	1	-
	1799	chr7	30645426	GGTGaACCTtTGGTGGgaACTGG	a	A	1	-	-	a	A	1	-
	1800	chr7	30645427	GGTGaACCTtTGGTGGgaACTGG	A	A	1	-	-	A	A	1	-
	1801	chr7	30645428	GGTGaACCTtTGGTGGgaACTGG	C	C	1	-	-	C	C	1	-
	1802	chr7	30645429	GGTGaACCTtTGGTGGgaACTGG	C	C	1	-	-	C	C	1	-
	1803	chr7	30645430	GGTGaACCTtTGGTGGgaACTGG	T	T	1	-	-	T	T	1	-
	1804	chr7	30645431	GGTGaACCTtTGGTGGgaACTGG	t	T	1	-	-	t	T	1	-
	1805	chr7	30645432	GGTGaACCTtTGGTGGgaACTGG	T	T	1	-	-	T	T	1	-
	1806	chr7	30645433	GGTGaACCTtTGGTGGgaACTGG	G	G	1	-	-	G	G	1	-
	1807	chr7	30645434	GGTGaACCTtTGGTGGgaACTGG	G	G	1	-	-	G	G	1	-
	1808	chr7	30645435	GGTGaACCTtTGGTGGgaACTGG	T	T	1	-	-	T	T	1	-
	1809	chr7	30645436	GGTGaACCTtTGGTGGgaACTGG	G	G	1	-	-	G	G	1	-
	1810	chr7	30645437	GGTGaACCTtTGGTGGgaACTGG	G	G	1	-	-	G	G	1	-
	1811	chr7	30645438	GGTGaACCTtTGGTGGgaACTGG	g	G	1	-	-	g	G	1	-
	1812	chr7	30645439	GGTGaACCTtTGGTGGgaACTGG	a	A	1	-	-	a	A	1	-
	1813	chr7	30645440	GGTGaACCTtTGGTGGgaACTGG	A	A	1	-	-	A	A	1	-
	1814	chr7	30645441	GGTGaACCTtTGGTGGgaACTGG	C	C	1	-	-	C	C	1	-
	1815	chr7	30645442	GGTGaACCTtTGGTGGgaACTGG	T	T	1	-	-	T	T	1	-
	1816	chr7	30645443	GGTGaACCTtTGGTGGgaACTGG	G	G	1	-	-	G	G	1	-
	1817	chr7	30645444	GGTGaACCTtTGGTGGgaACTGG	G	G	1	-	-	G	G	1	-
GTACAAAGTTAATCAAGAATTGG	1818	chr7	31702474	GTACAAAGTTAcTCAAatgTTGG	G	G	1	-	-	G	G	1	-
	1819	chr7	31702475	GTACAAAGTTAcTCAAatgTTGG	T	T	1	-	-	T	T	1	-
	1820	chr7	31702476	GTACAAAGTTAcTCAAatgTTGG	A	A	1	-	-	A	A	1	-
	1821	chr7	31702477	GTACAAAGTTAcTCAAatgTTGG	C	C	1	-	-	C	C	1	-
	1822	chr7	31702478	GTACAAAGTTAcTCAAatgTTGG	A	A	1	-	-	A	A	1	-
	1823	chr7	31702479	GTACAAAGTTAcTCAAatgTTGG	A	A	0.978	-	-	A	A	1	-
	1824	chr7	31702480	GTACAAAGTTAcTCAAatgTTGG	A	A	1	-	-	A	A	1	-
	1825	chr7	31702481	GTACAAAGTTAcTCAAatgTTGG	G	G	1	-	-	G	G	1	-
	1826	chr7	31702482	GTACAAAGTTAcTCAAatgTTGG	T	T	0.977	-	-	T	T	1	-
	1827	chr7	31702483	GTACAAAGTTAcTCAAatgTTGG	T	T	1	-	-	T	T	1	-
	1828	chr7	31702484	GTACAAAGTTAcTCAAatgTTGG	A	A	1	-	-	A	A	1	-
	1829	chr7	31702485	GTACAAAGTTAcTCAAatgTTGG	c	C	1	-	-	c	C	1	-
	1830	chr7	31702486	GTACAAAGTTAcTCAAatgTTGG	T	T	0.951	-	-	T	T	1	-
	1831	chr7	31702487	GTACAAAGTTAcTCAAatgTTGG	C	C	1	-	-	C	C	1	-
	1832	chr7	31702488	GTACAAAGTTAcTCAAatgTTGG	A	A	0.976	-	-	A	A	1	-
	1833	chr7	31702489	GTACAAAGTTAcTCAAatgTTGG	A	A	1	-	-	A	A	1	-
	1834	chr7	31702490	GTACAAAGTTAcTCAAatgTTGG	a	A	1	-	-	a	A	1	-
	1835	chr7	31702491	GTACAAAGTTAcTCAAatgTTGG	t	T	1	-	-	t	T	1	-
	1836	chr7	31702492	GTACAAAGTTAcTCAAatgTTGG	g	G	1	-	-	g	G	1	-
	1837	chr7	31702493	GTACAAAGTTAcTCAAatgTTGG	T	T	0.95	-	-	T	T	1	-
	1838	chr7	31702494	GTACAAAGTTAcTCAAatgTTGG	T	T	1	-	-	T	T	1	-
	1839	chr7	31702495	GTACAAAGTTAcTCAAatgTTGG	G	G	1	-	-	G	G	1	-
	1840	chr7	31702496	GTACAAAGTTAcTCAAatgTTGG	G	G	1	-	-	G	G	1	-
GTACAAAGTTAATCAAGAATTGG	1841	chr7	35936654	GTACAAAacTAATaAAGgATTGG	G	G	1	-	-	G	G	1	-
	1842	chr7	35936655	GTACAAAacTAATaAAGgATTGG	T	T	1	-	-	T	T	1	-
	1843	chr7	35936656	GTACAAAacTAATaAAGgATTGG	A	A	1	-	-	A	A	1	-
	1844	chr7	35936657	GTACAAAacTAATaAAGgATTGG	C	C	1	-	-	C	C	0.988	-
	1845	chr7	35936658	GTACAAAacTAATaAAGgATTGG	A	A	1	-	-	A	A	1	-
	1846	chr7	35936659	GTACAAAacTAATaAAGgATTGG	A	A	1	-	-	A	A	1	-
	1847	chr7	35936660	GTACAAAacTAATaAAGgATTGG	A	A	0.993	-	-	A	A	1	-
	1848	chr7	35936661	GTACAAAacTAATaAAGgATTGG	a	A	1	-	-	a	A	1	-
	1849	chr7	35936662	GTACAAAacTAATaAAGgATTGG	c	C	1	-	-	c	C	1	-
	1850	chr7	35936663	GTACAAAacTAATaAAGgATTGG	T	T	0.993	-	-	T	T	0.989	-
	1851	chr7	35936664	GTACAAAacTAATaAAGgATTGG	A	A	1	-	-	A	A	1	-
	1852	chr7	35936665	GTACAAAacTAATaAAGgATTGG	A	A	1	-	-	A	A	1	-
	1853	chr7	35936666	GTACAAAacTAATaAAGgATTGG	T	T	0.992	-	-	T	T	1	-
	1854	chr7	35936667	GTACAAAacTAATaAAGgATTGG	a	A	1	-	-	a	A	1	-
	1855	chr7	35936668	GTACAAAacTAATaAAGgATTGG	A	A	1	-	-	A	A	1	-
	1856	chr7	35936669	GTACAAAacTAATaAAGgATTGG	A	A	1	-	-	A	A	1	-
	1857	chr7	35936670	GTACAAAacTAATaAAGgATTGG	G	G	1	-	-	G	G	0.989	-
	1858	chr7	35936671	GTACAAAacTAATaAAGgATTGG	g	G	1	-	-	g	G	1	-
	1859	chr7	35936672	GTACAAAacTAATaAAGgATTGG	A	A	1	-	-	A	A	0.989	-
	1860	chr7	35936673	GTACAAAacTAATaAAGgATTGG	T	T	0.975	-	-	T	T	1	-
	1861	chr7	35936674	GTACAAAacTAATaAAGgATTGG	T	T	0.992	-	-	T	T	1	-
	1862	chr7	35936675	GTACAAAacTAATaAAGgATTGG	G	G	0.992	-	-	G	G	1	-
	1863	chr7	35936676	GTACAAAacTAATaAAGgATTGG	G	G	1	-	-	G	G	1	-
CCAATTCTTGATTAACTTTGTAC	1864	chr7	40148613	CCAATTCTTGATatAaTTTGTAt	C	C	1	-	-	C	C	1	-
	1865	chr7	40148614	CCAATTCTTGATatAaTTTGTAt	C	C	1	-	-	C	C	1	-
	1866	chr7	40148615	CCAATTCTTGATatAaTTTGTAt	A	A	0.992	-	-	A	A	1	-
	1867	chr7	40148616	CCAATTCTTGATatAaTTTGTAt	A	A	1	-	-	A	A	0.986	-
	1868	chr7	40148617	CCAATTCTTGATatAaTTTGTAt	T	T	0.992	-	-	T	T	1	-
	1869	chr7	40148618	CCAATTCTTGATatAaTTTGTAt	T	T	1	-	-	T	T	1	-
	1870	chr7	40148619	CCAATTCTTGATatAaTTTGTAt	C	C	1	-	-	C	C	1	-
	1871	chr7	40148620	CCAATTCTTGATatAaTTTGTAt	T	T	1	-	-	T	T	1	-
	1872	chr7	40148621	CCAATTCTTGATatAaTTTGTAt	T	T	1	-	-	T	T	1	-
	1873	chr7	40148622	CCAATTCTTGATatAaTTTGTAt	G	G	1	-	-	G	G	1	-
	1874	chr7	40148623	CCAATTCTTGATatAaTTTGTAt	A	A	1	-	-	A	A	1	-
	1875	chr7	40148624	CCAATTCTTGATatAaTTTGTAt	T	T	1	-	-	T	T	1	-
	1876	chr7	40148625	CCAATTCTTGATatAaTTTGTAt	a	A	1	-	-	a	A	1	-
	1877	chr7	40148626	CCAATTCTTGATatAaTTTGTAt	t	T	1	-	-	t	T	1	-
	1878	chr7	40148627	CCAATTCTTGATatAaTTTGTAt	A	A	1	-	-	A	A	1	-
	1879	chr7	40148628	CCAATTCTTGATatAaTTTGTAt	a	A	1	-	-	a	A	0.986	-
	1880	chr7	40148629	CCAATTCTTGATatAaTTTGTAt	T	T	1	-	-	T	T	1	-
	1881	chr7	40148630	CCAATTCTTGATatAaTTTGTAt	T	T	1	-	-	T	T	1	-
	1882	chr7	40148631	CCAATTCTTGATatAaTTTGTAt	T	T	1	-	-	T	T	1	-
	1883	chr7	40148632	CCAATTCTTGATatAaTTTGTAt	G	G	0.983	-	-	G	G	1	-
	1884	chr7	40148633	CCAATTCTTGATatAaTTTGTAt	T	T	1	-	-	T	T	1	-
	1885	chr7	40148634	CCAATTCTTGATatAaTTTGTAt	A	A	0.992	-	-	A	A	1	-
	1886	chr7	40148635	CCAATTCTTGATatAaTTTGTAt	t	T	1	-	-	t	T	1	-
CCAATTCTTGATTAACTTTGTAC	1887	chr7	43946521	CCTtTTgTTGATTcACTTTGaAC	C	C	1	-	-	C	C	1	-
	1888	chr7	43946522	CCTtTTgTTGATTcACTTTGaAC	C	C	1	-	-	C	C	1	-
	1889	chr7	43946523	CCTtTTgTTGATTcACTTTGaAC	T	T	1	-	-	T	T	1	-
	1890	chr7	43946524	CCTtTTgTTGATTcACTTTGaAC	t	T	1	-	-	t	T	1	-
	1891	chr7	43946525	CCTtTTgTTGATTcACTTTGaAC	T	T	1	-	-	T	T	1	-
	1892	chr7	43946526	CCTtTTgTTGATTcACTTTGaAC	T	T	1	-	-	T	T	0.972	-
	1893	chr7	43946527	CCTtTTgTTGATTcACTTTGaAC	g	G	1	-	-	g	G	1	-
	1894	chr7	43946528	CCTtTTgTTGATTcACTTTGaAC	T	T	1	-	-	T	T	1	-
	1895	chr7	43946529	CCTtTTgTTGATTcACTTTGaAC	T	T	1	-	-	T	T	1	-
	1896	chr7	43946530	CCTtTTgTTGATTcACTTTGaAC	G	G	1	-	-	G	G	0.973	-
	1897	chr7	43946531	CCTtTTgTTGATTcACTTTGaAC	A	A	1	-	-	A	A	1	-
	1898	chr7	43946532	CCTtTTgTTGATTcACTTTGaAC	T	T	1	-	-	T	T	1	-
	1899	chr7	43946533	CCTtTTgTTGATTcACTTTGaAC	T	T	1	-	-	T	T	1	-
	1900	chr7	43946534	CCTtTTgTTGATTcACTTTGaAC	c	C	1	-	-	c	C	1	-
	1901	chr7	43946535	CCTtTTgTTGATTcACTTTGaAC	A	A	0.971	-	-	A	A	1	-
	1902	chr7	43946536	CCTtTTgTTGATTcACTTTGaAC	C	C	1	-	-	C	C	1	-
	1903	chr7	43946537	CCTtTTgTTGATTcACTTTGaAC	T	T	1	-	-	T	T	1	-
	1904	chr7	43946538	CCTtTTgTTGATTcACTTTGaAC	T	T	1	-	-	T	T	0.973	-
	1905	chr7	43946539	CCTtTTgTTGATTcACTTTGaAC	T	T	1	-	-	T	T	1	-
	1906	chr7	43946540	CCTtTTgTTGATTcACTTTGaAC	G	G	1	-	-	G	G	1	-
	1907	chr7	43946541	CCTtTTgTTGATTcACTTTGaAC	a	A	1	-	-	a	A	1	-
	1908	chr7	43946542	CCTtTTgTTGATTcACTTTGaAC	A	A	1	-	-	A	A	1	-
	1909	chr7	43946543	CCTtTTgTTGATTcACTTTGaAC	C	C	1	-	-	C	C	1	-
CCAATTCTTGATTAACTTTGTAC	1910	chr7	45894038	CCAAgcCTTGATaAAaTTTGTAC	C	C	1	-	-	C	C	1	-
	1911	chr7	45894039	CCAAgcCTTGATaAAaTTTGTAC	C	C	1	-	-	C	C	1	-
	1912	chr7	45894040	CCAAgcCTTGATaAAaTTTGTAC	A	A	1	-	-	A	A	0.971	-
	1913	chr7	45894041	CCAAgcCTTGATaAAaTTTGTAC	A	A	1	-	-	A	A	1	-
	1914	chr7	45894042	CCAAgcCTTGATaAAaTTTGTAC	g	G	1	-	-	g	G	1	-
	1915	chr7	45894043	CCAAgcCTTGATaAAaTTTGTAC	c	C	1	-	-	c	C	0.986	-
	1916	chr7	45894044	CCAAgcCTTGATaAAaTTTGTAC	C	C	1	-	-	C	C	1	-
	1917	chr7	45894045	CCAAgcCTTGATaAAaTTTGTAC	T	T	1	-	-	T	T	1	-
	1918	chr7	45894046	CCAAgcCTTGATaAAaTTTGTAC	T	T	0.989	-	-	T	T	1	-
	1919	chr7	45894047	CCAAgcCTTGATaAAaTTTGTAC	G	G	1	-	-	G	G	0.986	-
	1920	chr7	45894048	CCAAgcCTTGATaAAaTTTGTAC	A	A	1	-	-	A	A	1	-
	1921	chr7	45894049	CCAAgcCTTGATaAAaTTTGTAC	T	T	1	-	-	T	T	1	-
	1922	chr7	45894050	CCAAgcCTTGATaAAaTTTGTAC	a	A	1	-	-	a	A	1	-
	1923	chr7	45894051	CCAAgcCTTGATaAAaTTTGTAC	A	A	1	-	-	A	A	0.971	-
	1924	chr7	45894052	CCAAgcCTTGATaAAaTTTGTAC	A	A	1	-	-	A	A	0.986	-
	1925	chr7	45894053	CCAAgcCTTGATaAAaTTTGTAC	a	A	1	-	-	a	A	1	-
	1926	chr7	45894054	CCAAgcCTTGATaAAaTTTGTAC	T	T	1	-	-	T	T	1	-
	1927	chr7	45894055	CCAAgcCTTGATaAAaTTTGTAC	T	T	1	-	-	T	T	1	-
	1928	chr7	45894056	CCAAgcCTTGATaAAaTTTGTAC	T	T	1	-	-	T	T	1	-
	1929	chr7	45894057	CCAAgcCTTGATaAAaTTTGTAC	G	G	1	-	-	G	G	1	-
	1930	chr7	45894058	CCAAgcCTTGATaAAaTTTGTAC	T	T	1	-	-	T	T	1	-
	1931	chr7	45894059	CCAAgcCTTGATaAAaTTTGTAC	A	A	1	-	-	A	A	1	-
	1932	chr7	45894060	CCAAgcCTTGATaAAaTTTGTAC	C	C	1	-	-	C	C	1	-
GTACAAAGTTAATCAAGAATTGG	1933	chr7	53674884	tTcCAAAGcTAATCcAGAATAGG	t	T	1	-	-	t	T	1	-
	1934	chr7	53674885	tTcCAAAGcTAATCcAGAATAGG	T	T	1	-	-	T	T	1	-
	1935	chr7	53674886	tTcCAAAGcTAATCcAGAATAGG	c	C	1	-	-	c	C	1	-
	1936	chr7	53674887	tTcCAAAGcTAATCcAGAATAGG	C	C	1	-	-	C	C	1	-
	1937	chr7	53674888	tTcCAAAGcTAATCcAGAATAGG	A	A	0.96	-	-	A	A	1	-
	1938	chr7	53674889	tTcCAAAGcTAATCcAGAATAGG	A	A	0.963	-	-	A	A	1	-
	1939	chr7	53674890	tTcCAAAGcTAATCcAGAATAGG	A	A	1	-	-	A	A	1	-
	1940	chr7	53674891	tTcCAAAGcTAATCcAGAATAGG	G	G	1	-	-	G	G	1	-
	1941	chr7	53674892	tTcCAAAGcTAATCcAGAATAGG	c	C	1	-	-	c	C	1	-
	1942	chr7	53674893	tTcCAAAGcTAATCcAGAATAGG	T	T	1	-	-	T	T	1	-
	1943	chr7	53674894	tTcCAAAGcTAATCcAGAATAGG	A	A	1	-	-	A	A	1	-
	1944	chr7	53674895	tTcCAAAGcTAATCcAGAATAGG	A	A	1	-	-	A	A	1	-
	1945	chr7	53674896	tTcCAAAGcTAATCcAGAATAGG	T	T	1	-	-	T	T	1	-
	1946	chr7	53674897	tTcCAAAGcTAATCcAGAATAGG	C	C	1	-	-	C	C	1	-
	1947	chr7	53674898	tTcCAAAGcTAATCcAGAATAGG	c	C	1	-	-	c	C	1	-
	1948	chr7	53674899	tTcCAAAGcTAATCcAGAATAGG	A	A	1	-	-	A	A	1	-
	1949	chr7	53674900	tTcCAAAGcTAATCcAGAATAGG	G	G	1	-	-	G	G	1	-
	1950	chr7	53674901	tTcCAAAGcTAATCcAGAATAGG	A	A	0.963	-	-	A	A	1	-
	1951	chr7	53674902	tTcCAAAGcTAATCcAGAATAGG	A	A	1	-	-	A	A	1	-
	1952	chr7	53674903	tTcCAAAGcTAATCcAGAATAGG	T	T	1	-	-	T	T	1	-
	1953	chr7	53674904	tTcCAAAGcTAATCcAGAATAGG	A	A	1	-	-	A	A	1	-
	1954	chr7	53674905	tTcCAAAGcTAATCcAGAATAGG	G	G	1	-	-	G	G	1	-
	1955	chr7	53674906	tTcCAAAGcTAATCcAGAATAGG	G	G	1	-	-	G	G	1	-
CCAATTCTTGATTAACTTTGTAC	1956	chr7	57197737	CCGATTCccGATTAAtTTTGTAg	C	C	1	-	-	C	C	1	-
	1957	chr7	57197738	CCGATTCccGATTAAtTTTGTAg	C	C	1	-	-	C	C	1	-
	1958	chr7	57197739	CCGATTCccGATTAAtTTTGTAg	G	G	1	-	-	G	G	1	-
	1959	chr7	57197740	CCGATTCccGATTAAtTTTGTAg	A	A	0.974	-	-	A	A	0.955	-
	1960	chr7	57197741	CCGATTCccGATTAAtTTTGTAg	T	T	0.974	-	-	T	T	1	-
	1961	chr7	57197742	CCGATTCccGATTAAtTTTGTAg	T	T	1	-	-	T	T	1	-
	1962	chr7	57197743	CCGATTCccGATTAAtTTTGTAg	C	C	0.973	-	-	C	C	1	-
	1963	chr7	57197744	CCGATTCccGATTAAtTTTGTAg	c	C	1	-	-	c	C	1	-
	1964	chr7	57197745	CCGATTCccGATTAAtTTTGTAg	c	C	1	-	-	c	C	1	-
	1965	chr7	57197746	CCGATTCccGATTAAtTTTGTAg	G	G	1	-	-	G	G	1	-
	1966	chr7	57197747	CCGATTCccGATTAAtTTTGTAg	A	A	1	-	-	A	A	0.958	-
	1967	chr7	57197748	CCGATTCccGATTAAtTTTGTAg	T	T	1	-	-	T	T	1	-
	1968	chr7	57197749	CCGATTCccGATTAAtTTTGTAg	T	T	1	-	-	T	T	1	-
	1969	chr7	57197750	CCGATTCccGATTAAtTTTGTAg	A	A	1	-	-	A	A	0.957	-
	1970	chr7	57197751	CCGATTCccGATTAAtTTTGTAg	A	A	0.981	-	-	A	A	0.958	-
	1971	chr7	57197752	CCGATTCccGATTAAtTTTGTAg	t	T	1	-	-	t	T	1	-
	1972	chr7	57197753	CCGATTCccGATTAAtTTTGTAg	T	T	1	-	-	T	T	1	-
	1973	chr7	57197754	CCGATTCccGATTAAtTTTGTAg	T	T	1	-	-	T	T	1	-
	1974	chr7	57197755	CCGATTCccGATTAAtTTTGTAg	T	T	1	-	-	T	T	1	-
	1975	chr7	57197756	CCGATTCccGATTAAtTTTGTAg	G	G	1	-	-	G	G	1	-
	1976	chr7	57197757	CCGATTCccGATTAAtTTTGTAg	T	T	0.962	-	-	T	T	1	-
	1977	chr7	57197758	CCGATTCccGATTAAtTTTGTAg	A	A	1	-	-	A	A	0.958	-
	1978	chr7	57197759	CCGATTCccGATTAAtTTTGTAg	g	G	1	-	-	g	G	1	-
CCAATTCTTGATTAACTTTGTAC	1979	chr8	6474915	CCAATcCTTtATTAcgTTTGTAC	C	C	1	-	-	C	C	1	-
	1980	chr8	6474916	CCAATcCTTtATTAcgTTTGTAC	C	C	1	-	-	C	C	1	-
	1981	chr8	6474917	CCAATcCTTtATTAcgTTTGTAC	A	A	1	-	-	A	A	1	-
	1982	chr8	6474918	CCAATcCTTtATTAcgTTTGTAC	A	A	0.98	-	-	A	A	1	-
	1983	chr8	6474919	CCAATcCTTtATTAcgTTTGTAC	T	T	1	-	-	T	T	0.987	-
	1984	chr8	6474920	CCAATcCTTtATTAcgTTTGTAC	c	C	1	-	-	c	C	1	-
	1985	chr8	6474921	CCAATcCTTtATTAcgTTTGTAC	C	C	1	-	-	C	C	0.987	-
	1986	chr8	6474922	CCAATcCTTtATTAcgTTTGTAC	T	T	1	-	-	T	T	0.987	-
	1987	chr8	6474923	CCAATcCTTtATTAcgTTTGTAC	T	T	0.99	-	-	T	T	1	-
	1988	chr8	6474924	CCAATcCTTtATTAcgTTTGTAC	t	T	0.99	-	-	t	T	0.987	-
	1989	chr8	6474925	CCAATcCTTtATTAcgTTTGTAC	A	A	1	-	-	A	A	1	-
	1990	chr8	6474926	CCAATcCTTtATTAcgTTTGTAC	T	T	0.99	-	-	T	T	1	-
	1991	chr8	6474927	CCAATcCTTtATTAcgTTTGTAC	T	T	0.99	-	-	T	T	1	-
	1992	chr8	6474928	CCAATcCTTtATTAcgTTTGTAC	A	A	0.99	-	-	A	A	1	-
	1993	chr8	6474929	CCAATcCTTtATTAcgTTTGTAC	c	C	0.99	-	-	c	C	1	-
	1994	chr8	6474930	CCAATcCTTtATTAcgTTTGTAC	g	G	1	-	-	g	G	1	-
	1995	chr8	6474931	CCAATcCTTtATTAcgTTTGTAC	T	T	1	-	-	T	T	1	-
	1996	chr8	6474932	CCAATcCTTtATTAcgTTTGTAC	T	T	1	-	-	T	T	1	-
[truncated: 1,293 more rows]
