# Supplementary material for: Rapid generation of a transgene-free powdery mildew resistant tomato by genome deletion
Source: Sci Rep. 2017 Mar 28;7:482. doi: 10.1038/s41598-017-00578-x (PMC5428673; doi:10.1038/s41598-017-00578-x)
Supplement: Supplementary file 6 — Supplementary Information [file 41598_2017_578_MOESM6_ESM.xls]

## Sheet: Sheet1
Supplementary Table 6
Cromosomal positions with differences between wild type and slmlo1 8-2
N.D. - 'not detected'; base rate=number of reads with the called base/total number of reads covering a specified position
chromosome	position	off-target sequence	Reference base	Called base (slmlo1 8-2)	Rate of the called base	Mutation?	Different from wild type?	Reference base	Called base (wild type)	Rate of the called base	Mutation?
chr1	43886749	CCAATcCTTtATTAttTTTGTAC	t	T	0.8	-	YES	t	T/C	0.667/0.333	T/C
chr2	2894674	CCAATcCTTtATTAttTTTGTAC	T	T	0.733	-	YES	T	T/A	0.690/0.310	T/A
chr8	21452901	GTACAAAaaTAATaAAGgATTGG	T	T/C	0.741/0.254	T/C	YES	T	T	0.83	-
chr8	21452908	GTACAAAaaTAATaAAGgATTGG	a	A/G	0.685/0.315	A/G	YES	a	A	0.841	-
chr4	38701703	GTACAAAGTTAATCAAGAATAGG	A	T	1	T	YES	A	A	1	-	SlMlo1
chr4	38701704	GTACAAAGTTAATCAAGAATAGG	A	N.D.	N.D.	N.D.	YES	A	A	1	-
chr4	38701705	GTACAAAGTTAATCAAGAATAGG	T	N.D.	N.D.	N.D.	YES	T	T	1	-
chr4	38701706	GTACAAAGTTAATCAAGAATAGG	A	N.D.	N.D.	N.D.	YES	A	A	1	-
chr4	38701707	GTACAAAGTTAATCAAGAATAGG	G	N.D.	N.D.	N.D.	YES	G	G	1	-
chr4	38701708	GTACAAAGTTAATCAAGAATAGG	G	N.D.	N.D.	N.D.	YES	G	G	1	-
chr4	38701745	CCAGTCTCCACCACAGGTACACC	C	N.D.	N.D.	N.D.	YES	C	C	1	-
chr4	38701746	CCAGTCTCCACCACAGGTACACC	C	N.D.	N.D.	N.D.	YES	C	C	1	-
chr4	38701747	CCAGTCTCCACCACAGGTACACC	A	N.D.	N.D.	N.D.	YES	A	A	1	-
chr4	38701748	CCAGTCTCCACCACAGGTACACC	G	N.D.	N.D.	N.D.	YES	G	G	1	-
chr4	38701749	CCAGTCTCCACCACAGGTACACC	T	N.D.	N.D.	N.D.	YES	T	T	1	-
chr4	38701750	CCAGTCTCCACCACAGGTACACC	C	G	1	G	YES	C	C	1	-
chr9	38542554	GTACAAAtaTAATaAAGgATTGG	N.D.	N.D.	N.D.	-	YES	G	G	1	-	off-target on chr9 (position 38,542,554)
chr9	38542555	GTACAAAtaTAATaAAGgATTGG	N.D.	N.D.	N.D.	-	YES	T	T	1	-
chr9	38542556	GTACAAAtaTAATaAAGgATTGG	N.D.	N.D.	N.D.	-	YES	A	A	1	-
chr9	38542557	GTACAAAtaTAATaAAGgATTGG	N.D.	N.D.	N.D.	-	YES	C	C	1	-
chr9	38542558	GTACAAAtaTAATaAAGgATTGG	N.D.	N.D.	N.D.	-	YES	A	A	1	-
chr9	38542559	GTACAAAtaTAATaAAGgATTGG	N.D.	N.D.	N.D.	-	YES	A	A	1	-
chr9	38542560	GTACAAAtaTAATaAAGgATTGG	N.D.	N.D.	N.D.	-	YES	A	G	1	G
chr9	38542561	GTACAAAtaTAATaAAGgATTGG	N.D.	N.D.	N.D.	-	YES	t	G	1	G
chr9	38542562	GTACAAAtaTAATaAAGgATTGG	N.D.	N.D.	N.D.	-	YES	a	A	1	-
chr9	38542563	GTACAAAtaTAATaAAGgATTGG	N.D.	N.D.	N.D.	-	YES	T	T	1	-
chr9	38542564	GTACAAAtaTAATaAAGgATTGG	N.D.	N.D.	N.D.	-	YES	A	A	1	-
chr9	38542565	GTACAAAtaTAATaAAGgATTGG	N.D.	N.D.	N.D.	-	YES	A	A	1	-
chr9	38542566	GTACAAAtaTAATaAAGgATTGG	N.D.	N.D.	N.D.	-	YES	T	T	1	-
chr9	38542567	GTACAAAtaTAATaAAGgATTGG	N.D.	N.D.	N.D.	-	YES	a	A	1	-
chr9	38542568	GTACAAAtaTAATaAAGgATTGG	N.D.	N.D.	N.D.	-	YES	A	A	1	-
chr9	38542569	GTACAAAtaTAATaAAGgATTGG	N.D.	N.D.	N.D.	-	YES	A	A	1	-
chr9	38542570	GTACAAAtaTAATaAAGgATTGG	N.D.	N.D.	N.D.	-	YES	G	G	1	-
chr9	38542571	GTACAAAtaTAATaAAGgATTGG	N.D.	N.D.	N.D.	-	YES	g	G	1	-
chr9	38542572	GTACAAAtaTAATaAAGgATTGG	N.D.	N.D.	N.D.	-	YES	A	A	1	-
chr9	38542573	GTACAAAtaTAATaAAGgATTGG	N.D.	N.D.	N.D.	-	YES	T	T	1	-
chr9	38542574	GTACAAAtaTAATaAAGgATTGG	N.D.	N.D.	N.D.	-	YES	T	T	1	-
chr9	38542575	GTACAAAtaTAATaAAGgATTGG	N.D.	N.D.	N.D.	-	YES	G	G	1	-
chr9	38542576	GTACAAAtaTAATaAAGgATTGG	N.D.	N.D.	N.D.	-	YES	G	G	1	-
