# Supplementary material for: Rapid generation of a transgene-free powdery mildew resistant tomato by genome deletion
Source: Sci Rep. 2017 Mar 28;7:482. doi: 10.1038/s41598-017-00578-x (PMC5428673; doi:10.1038/s41598-017-00578-x)
Supplement: Supplementary file 7 — Supplementary Information [file 41598_2017_578_MOESM7_ESM.xls]

## Sheet: Sheet1
Supplementary Table 7
Heterozygous SNPs at chr1 (position 43,886,749), chr2 (position 2,894,674), chr8 (position 21,452,901) and chr8 (position 21,452,908) called with the 0.16 threshold.
base rate=number of reads with the called base/total number of reads covering a specified position
			Reads coverage					Base rate
chromosome	position	off-target/on-target	A	C	G	T	N	A	C	G	T	N	Reference base	Called base	Rate of the called base	Genotype
chr1	43886749	CCAATcCTTtATTAttTTTGTAC	0	2	0	8	0	0	0.2	0	0.8	0	t	T/C	0.8/0.2	slmlo1 8-2
chr1	43886749	CCAATcCTTtATTAttTTTGTAC	0	4	0	8	0	0	0.333	0	0.667	0	t	T/C	0.67/0.33	wild type
chr2	2894674	CCAATcCTTtATTAttTTTGTAC	45	0	5	137	0	0.241	0	0.027	0.733	0	T	T/A	0.73/0.24	slmlo1 8-2
chr2	2894674	CCAATcCTTtATTAttTTTGTAC	36	0	0	80	0	0.31	0	0	0.69	0	T	T/A	0.69/0.31	wild type
chr8	21452901	GTACAAAaaTAATaAAGgATTGG	0	51	1	149	0	0	0.254	0.005	0.741	0	T	T/C	0.74/0.25	slmlo1 8-2
chr8	21452901	GTACAAAaaTAATaAAGgATTGG	1	16	0	83	0	0.01	0.16	0	0.83	0	T	T/C	0.83/0.16	wild type
chr8	21452908	GTACAAAaaTAATaAAGgATTGG	139	0	64	0	0	0.685	0	0.315	0	0	a	A/G	0.69/0.32	slmlo1 8-2
chr8	21452908	GTACAAAaaTAATaAAGgATTGG	90	0	17	0	0	0.841	0	0.159	0	0	a	A/G	0.84/0.16	wild type
